# Supplementary material for: Quasi-one-dimensional hydrogen bonding in nanoconfined ice
Source: Nat Commun. 2024 Aug 24;15:7301. doi: 10.1038/s41467-024-51124-z (PMC11344787; doi:10.1038/s41467-024-51124-z)
Supplement: Supplementary file 5 — Source Data [file 41467_2024_51124_MOESM5_ESM.xlsx]

## Sheet: Figure 1b
	Figure 1b
		Hexagonal [0.1 GPa]
			E_{lattice} total	E_{lattice} vdW	E_{chain} total	E_{chain} vdW	E_{stack} total	E_{stack} vdW
		Value [kcal/mol]	-9.05	-1.79	-5.12	-0.85	-3.93	-0.94
		Error [kcal/mol]	-	-	0.31	0.17	0.31	0.17
		Pentagonal [0.3 GPa]
			E_{lattice} total	E_{lattice} vdW	E_{chain} total	E_{chain} vdW	E_{stack} total	E_{stack} vdW
		Value [kcal/mol]	-8.99	-2.24	-3.2	-1.1	-5.8	-1.1
		Error [kcal/mol]	-	-	0.5	0.5	0.5	0.5
		Flat-Rhombic [2.0 GPa]
			E_{lattice} total	E_{lattice} vdW	E_{chain} total	E_{chain} vdW	E_{stack} total	E_{stack} vdW
		Value [kcal/mol]	-8.75	-2.76	-6.76	-1.08	-2	-1.68
		Error [kcal/mol]	-	-	-	-	-	-
		ZZ-qBI [20 GPa]
			E_{lattice} total	E_{lattice} vdW	E_{chain} total	E_{chain} vdW	E_{stack} total	E_{stack} vdW
		Value [kcal/mol]	-12.71	-19.91	-9.69	-4.65	-3.05	-15.33
		Error [kcal/mol]	-	-	-	-	-	-

## Sheet: Figure 3a
	Figure 3a
		The displayed values are the log probabilities for the theta-phi grid shown in Figure 3a.
		The vertical direction corresponds to phi values ranging from -pi/2 to +pi/2, and the horizontal direction corresponds to theta values ranging from 0 to pi.
		100 K
			nan	nan	nan	nan	nan	nan	nan	nan	nan	nan	nan	nan	nan	nan	nan	nan	nan	nan	nan	nan	nan	nan	nan	nan
			nan	nan	nan	nan	nan	nan	nan	nan	nan	nan	nan	nan	nan	nan	nan	nan	nan	nan	nan	nan	nan	nan	nan	nan
			nan	nan	nan	nan	nan	nan	nan	nan	nan	nan	nan	nan	nan	nan	nan	nan	nan	nan	nan	nan	nan	nan	nan	nan
			nan	nan	nan	nan	nan	nan	nan	nan	nan	nan	nan	nan	nan	nan	nan	nan	nan	nan	nan	nan	nan	nan	nan	nan
			nan	nan	-13.7339	-11.249	-12.3476	nan	nan	nan	nan	nan	nan	nan	nan	nan	nan	nan	nan	nan	nan	nan	nan	nan	nan	nan
			nan	nan	-9.49976	-7.29771	-6.52526	-7.61356	-11.0948	nan	nan	nan	nan	nan	nan	nan	nan	nan	nan	nan	nan	nan	nan	nan	nan	nan
			nan	nan	-9.37715	-6.23776	-4.15479	-3.57736	-4.87692	-8.51893	nan	nan	nan	nan	nan	nan	nan	nan	nan	nan	nan	nan	nan	nan	nan	nan
			nan	nan	-11.4313	-7.5093	-4.45848	-2.59927	-2.30025	-3.86865	-7.80961	nan	nan	nan	nan	nan	nan	nan	nan	nan	nan	nan	nan	nan	nan	nan
			nan	nan	nan	-10.7894	-7.01606	-4.10389	-2.51149	-2.5591	-4.51476	-8.77102	nan	nan	nan	nan	nan	nan	nan	nan	nan	nan	nan	nan	nan	nan
			nan	nan	nan	-13.0407	-11.6544	-7.66544	-5.08986	-3.82221	-4.19134	-6.49824	-11.336	nan	nan	nan	nan	nan	nan	nan	nan	nan	nan	nan	nan	nan
			nan	nan	nan	nan	nan	-11.6544	-9.27951	-7.29132	-6.35923	-7.02456	-9.76357	nan	nan	nan	nan	nan	nan	nan	nan	nan	nan	nan	nan	nan
			nan	nan	nan	nan	nan	nan	nan	-12.3476	-10.7381	-10.1785	-10.5984	-12.6352	nan	nan	nan	nan	nan	nan	nan	nan	nan	nan	nan	nan
			nan	nan	nan	nan	nan	nan	nan	-12.3476	-10.7381	-10.1785	-10.5984	-12.6352	nan	nan	nan	nan	nan	nan	nan	nan	nan	nan	nan	nan
			nan	nan	nan	nan	nan	-11.6544	-9.27951	-7.29132	-6.35923	-7.02456	-9.76357	nan	nan	nan	nan	nan	nan	nan	nan	nan	nan	nan	nan	nan
			nan	nan	nan	-13.0407	-11.6544	-7.66544	-5.08986	-3.82221	-4.19134	-6.49824	-11.336	nan	nan	nan	nan	nan	nan	nan	nan	nan	nan	nan	nan	nan
			nan	nan	nan	-10.7894	-7.01606	-4.10389	-2.51149	-2.5591	-4.51476	-8.77102	nan	nan	nan	nan	nan	nan	nan	nan	nan	nan	nan	nan	nan	nan
			nan	nan	-11.4313	-7.5093	-4.45848	-2.59927	-2.30025	-3.86865	-7.80961	nan	nan	nan	nan	nan	nan	nan	nan	nan	nan	nan	nan	nan	nan	nan
			nan	nan	-9.37715	-6.23776	-4.15479	-3.57736	-4.87692	-8.51893	nan	nan	nan	nan	nan	nan	nan	nan	nan	nan	nan	nan	nan	nan	nan	nan
			nan	nan	-9.49976	-7.29771	-6.52526	-7.61356	-11.0948	nan	nan	nan	nan	nan	nan	nan	nan	nan	nan	nan	nan	nan	nan	nan	nan	nan
			nan	nan	-13.7339	-11.249	-12.3476	nan	nan	nan	nan	nan	nan	nan	nan	nan	nan	nan	nan	nan	nan	nan	nan	nan	nan	nan
			nan	nan	nan	nan	nan	nan	nan	nan	nan	nan	nan	nan	nan	nan	nan	nan	nan	nan	nan	nan	nan	nan	nan	nan
			nan	nan	nan	nan	nan	nan	nan	nan	nan	nan	nan	nan	nan	nan	nan	nan	nan	nan	nan	nan	nan	nan	nan	nan
			nan	nan	nan	nan	nan	nan	nan	nan	nan	nan	nan	nan	nan	nan	nan	nan	nan	nan	nan	nan	nan	nan	nan	nan
			nan	nan	nan	nan	nan	nan	nan	nan	nan	nan	nan	nan	nan	nan	nan	nan	nan	nan	nan	nan	nan	nan	nan	nan
		280 K
			nan	nan	nan	nan	nan	nan	nan	nan	nan	nan	nan	nan	nan	nan	nan	nan	nan	nan	nan	nan	nan	nan	nan	nan
			nan	-12.6353	nan	nan	nan	nan	nan	nan	nan	nan	nan	nan	nan	nan	nan	nan	nan	nan	nan	nan	nan	nan	nan	nan
			-13.0407	-11.6544	-11.788	-12.3476	nan	nan	nan	nan	nan	nan	nan	nan	nan	nan	nan	nan	nan	nan	nan	nan	-13.7339	-13.7339	nan	-13.0407
			-10.7894	-9.54421	-9.11875	-9.35184	-10.6428	-13.0407	nan	nan	nan	nan	nan	nan	nan	nan	nan	nan	nan	nan	-13.7339	-13.7339	-11.6544	-11.336	-12.3476	-12.3476
			-9.23406	-7.96243	-7.02578	-6.81221	-7.23258	-8.59807	-10.6428	-12.6353	nan	nan	nan	nan	nan	nan	nan	nan	-13.7339	-12.6353	-10.9007	-10.3327	-9.90523	-11.0258	-11.0948	-10.6428
			-8.58637	-7.23408	-6.01696	-5.23708	-5.00593	-5.57535	-6.96883	-9.17999	-11.4313	-13.0407	nan	nan	nan	nan	nan	-12.3476	-11.5366	-9.9962	-9.22301	-9.24523	-9.72653	-10.7894	-11.1689	-10.0203
			-8.77102	-7.30738	-5.91423	-4.75723	-4.00664	-3.84803	-4.43873	-5.91544	-8.13175	-11.249	nan	-13.7339	nan	-13.7339	-12.3476	-10.6428	-9.52917	-8.89758	-9.08948	-9.74488	-10.0963	-10.9613	-11.0948	-10.6428
			-9.78262	-8.12806	-6.53344	-5.162	-4.045	-3.3543	-3.26078	-3.95674	-5.56708	-7.91378	-10.8435	-13.7339	-13.0407	-12.1244	-10.6893	-9.47119	-8.94637	-9.20127	-9.69082	-10.5984	-11.5366	-11.9421	-13.7339	-11.788
			-11.1689	-9.4572	-7.70559	-6.14049	-4.84043	-3.81845	-3.22399	-3.23741	-4.06781	-5.77634	-8.41086	-10.7381	-10.8435	-10.4017	-9.52917	-9.24523	-9.57498	-10.045	-10.6428	-11.9421	-12.6353	-13.0407	-13.0407	-12.6353
			-11.9421	-10.4017	-8.94637	-7.39881	-6.01429	-4.87835	-4.02804	-3.58079	-3.72014	-4.66509	-6.5033	-8.82859	-9.36442	-9.41638	-9.4572	-9.9962	-10.8435	-11.6544	-13.0407	-13.7339	-13.0407	nan	-13.7339	-13.0407
			-13.7339	-11.788	-10.1503	-8.6099	-7.35205	-6.20285	-5.28838	-4.68194	-4.38159	-4.67237	-5.68476	-7.28815	-8.52986	-9.21208	-10.1229	-11.0948	-12.6353	-13.7339	-13.7339	nan	nan	nan	nan	nan
			-12.6353	-11.6544	-10.1785	-9.32715	-8.28713	-7.3795	-6.56144	-6.01696	-5.62705	-5.45189	-5.64592	-6.46634	-7.81766	-9.36442	-11.5366	-12.6353	nan	-13.7339	nan	nan	nan	nan	nan	-13.7339
			-12.6353	-11.6544	-10.1785	-9.32715	-8.28713	-7.3795	-6.56144	-6.01696	-5.62705	-5.45189	-5.64592	-6.46634	-7.81766	-9.36442	-11.5366	-12.6353	nan	-13.7339	nan	nan	nan	nan	nan	-13.7339
			-13.7339	-11.788	-10.1503	-8.6099	-7.35205	-6.20285	-5.28838	-4.68194	-4.38159	-4.67237	-5.68476	-7.28815	-8.52986	-9.21208	-10.1229	-11.0948	-12.6353	-13.7339	-13.7339	nan	nan	nan	nan	nan
			-11.9421	-10.4017	-8.94637	-7.39881	-6.01429	-4.87835	-4.02804	-3.58079	-3.72014	-4.66509	-6.5033	-8.82859	-9.36442	-9.41638	-9.4572	-9.9962	-10.8435	-11.6544	-13.0407	-13.7339	-13.0407	nan	-13.7339	-13.0407
			-11.1689	-9.4572	-7.70559	-6.14049	-4.84043	-3.81845	-3.22399	-3.23741	-4.06781	-5.77634	-8.41086	-10.7381	-10.8435	-10.4017	-9.52917	-9.24523	-9.57498	-10.045	-10.6428	-11.9421	-12.6353	-13.0407	-13.0407	-12.6353
			-9.78262	-8.12806	-6.53344	-5.162	-4.045	-3.3543	-3.26078	-3.95674	-5.56708	-7.91378	-10.8435	-13.7339	-13.0407	-12.1244	-10.6893	-9.47119	-8.94637	-9.20127	-9.69082	-10.5984	-11.5366	-11.9421	-13.7339	-11.788
			-8.77102	-7.30738	-5.91423	-4.75723	-4.00664	-3.84803	-4.43873	-5.91544	-8.13175	-11.249	nan	-13.7339	nan	-13.7339	-12.3476	-10.6428	-9.52917	-8.89758	-9.08948	-9.74488	-10.0963	-10.9613	-11.0948	-10.6428
			-8.58637	-7.23408	-6.01696	-5.23708	-5.00593	-5.57535	-6.96883	-9.17999	-11.4313	-13.0407	nan	nan	nan	nan	nan	-12.3476	-11.5366	-9.9962	-9.22301	-9.24523	-9.72653	-10.7894	-11.1689	-10.0203
			-9.23406	-7.96243	-7.02578	-6.81221	-7.23258	-8.59807	-10.6428	-12.6353	nan	nan	nan	nan	nan	nan	nan	nan	-13.7339	-12.6353	-10.9007	-10.3327	-9.90523	-11.0258	-11.0948	-10.6428
			-10.7894	-9.54421	-9.11875	-9.35184	-10.6428	-13.0407	nan	nan	nan	nan	nan	nan	nan	nan	nan	nan	nan	nan	-13.7339	-13.7339	-11.6544	-11.336	-12.3476	-12.3476
			-13.0407	-11.6544	-11.788	-12.3476	nan	nan	nan	nan	nan	nan	nan	nan	nan	nan	nan	nan	nan	nan	nan	nan	-13.7339	-13.7339	nan	-13.0407
			nan	-12.6353	nan	nan	nan	nan	nan	nan	nan	nan	nan	nan	nan	nan	nan	nan	nan	nan	nan	nan	nan	nan	nan	nan
			nan	nan	nan	nan	nan	nan	nan	nan	nan	nan	nan	nan	nan	nan	nan	nan	nan	nan	nan	nan	nan	nan	nan	nan
		360 K
			-13.0395	nan	nan	nan	nan	nan	nan	nan	nan	nan	nan	nan	nan	nan	nan	nan	nan	nan	nan	nan	nan	nan	nan	-13.0395
			-11.9409	-11.6532	-13.0395	-13.7326	-13.7326	nan	nan	nan	nan	nan	nan	nan	nan	nan	nan	nan	nan	nan	nan	nan	-13.7326	-13.0395	-12.1232	-12.1232
			-10.3314	-9.80079	-10.019	-10.8422	-11.7867	-13.7326	nan	nan	nan	nan	nan	nan	nan	nan	nan	nan	nan	nan	nan	-12.634	-11.0936	-10.5546	-10.5137	-10.8422
			-8.99641	-8.46475	-8.02218	-8.23544	-9.05048	-10.6881	-12.3463	-13.7326	nan	-13.0395	nan	nan	nan	nan	nan	nan	-13.7326	-13.0395	-10.8422	-9.65507	-9.27826	-9.32589	-9.3759	-9.54296
			-7.93049	-7.17158	-6.52327	-6.32347	-6.60011	-7.55259	-8.9043	-10.5137	-11.7867	nan	-13.0395	nan	nan	-13.7326	-13.7326	-13.7326	-10.7882	-9.70726	-8.67002	-8.12681	-8.24367	-8.57356	-8.81996	-8.7628
			-7.67817	-6.578	-5.74373	-5.1653	-4.99452	-5.36369	-6.35173	-7.81372	-9.57373	-11.2477	-12.3463	nan	-12.3463	-13.0395	-11.9409	-10.3314	-8.83477	-7.88907	-7.33568	-7.35759	-7.65957	-8.23955	-8.56783	-8.61462
			-7.74616	-6.68858	-5.64313	-4.79054	-4.24464	-4.0912	-4.53394	-5.59317	-7.22982	-8.92859	-10.8994	-11.43	-12.1232	-10.8994	-9.63827	-8.44941	-7.57775	-7.01239	-6.95155	-7.33069	-7.98641	-8.57932	-8.84981	-8.70217
			-8.22322	-7.19592	-6.04691	-5.04973	-4.2454	-3.71446	-3.65774	-4.16376	-5.30929	-6.97568	-8.72867	-9.99494	-10.1773	-9.41512	-8.31651	-7.49429	-7.048	-6.96068	-7.32408	-7.84651	-8.55083	-9.12744	-9.42855	-9.10764
			-9.16826	-7.92447	-6.78084	-5.75705	-4.79355	-4.03504	-3.58316	-3.59881	-4.197	-5.42935	-7.13683	-8.78385	-8.91233	-8.13049	-7.50213	-7.22683	-7.23282	-7.53413	-8.04903	-8.61462	-9.28996	-9.80079	-10.019	-9.76232
			-9.60548	-8.55646	-7.53008	-6.50422	-5.59609	-4.74554	-4.11507	-3.78688	-3.906	-4.61263	-5.85978	-7.26336	-7.73616	-7.48071	-7.42816	-7.66187	-7.80037	-8.34812	-8.96193	-9.67217	-10.069	-10.4745	-10.7369	-10.2986
			-10.1773	-8.94512	-8.18354	-7.24645	-6.34552	-5.5741	-4.92454	-4.47586	-4.30089	-4.53637	-5.24279	-6.21781	-6.91697	-7.33069	-7.78197	-8.29889	-8.93682	-9.65507	-10.2986	-10.4745	-10.7882	-10.7369	-10.7882	-10.5137
			-10.069	-9.16826	-8.44434	-7.68288	-6.87826	-6.19199	-5.65423	-5.23685	-5.00613	-4.92709	-5.10728	-5.63671	-6.46578	-7.52402	-8.36664	-9.33816	-9.88246	-10.1217	-10.5137	-10.8422	-11.6532	-11.43	-10.8422	-11.43
			-10.069	-9.16826	-8.44434	-7.68288	-6.87826	-6.19199	-5.65423	-5.23685	-5.00613	-4.92709	-5.10728	-5.63671	-6.46578	-7.52402	-8.36664	-9.33816	-9.88246	-10.1217	-10.5137	-10.8422	-11.6532	-11.43	-10.8422	-11.43
			-10.1773	-8.94512	-8.18354	-7.24645	-6.34552	-5.5741	-4.92454	-4.47586	-4.30089	-4.53637	-5.24279	-6.21781	-6.91697	-7.33069	-7.78197	-8.29889	-8.93682	-9.65507	-10.2986	-10.4745	-10.7882	-10.7369	-10.7882	-10.5137
			-9.60548	-8.55646	-7.53008	-6.50422	-5.59609	-4.74554	-4.11507	-3.78688	-3.906	-4.61263	-5.85978	-7.26336	-7.73616	-7.48071	-7.42816	-7.66187	-7.80037	-8.34812	-8.96193	-9.67217	-10.069	-10.4745	-10.7369	-10.2986
			-9.16826	-7.92447	-6.78084	-5.75705	-4.79355	-4.03504	-3.58316	-3.59881	-4.197	-5.42935	-7.13683	-8.78385	-8.91233	-8.13049	-7.50213	-7.22683	-7.23282	-7.53413	-8.04903	-8.61462	-9.28996	-9.80079	-10.019	-9.76232
			-8.22322	-7.19592	-6.04691	-5.04973	-4.2454	-3.71446	-3.65774	-4.16376	-5.30929	-6.97568	-8.72867	-9.99494	-10.1773	-9.41512	-8.31651	-7.49429	-7.048	-6.96068	-7.32408	-7.84651	-8.55083	-9.12744	-9.42855	-9.10764
			-7.74616	-6.68858	-5.64313	-4.79054	-4.24464	-4.0912	-4.53394	-5.59317	-7.22982	-8.92859	-10.8994	-11.43	-12.1232	-10.8994	-9.63827	-8.44941	-7.57775	-7.01239	-6.95155	-7.33069	-7.98641	-8.57932	-8.84981	-8.70217
			-7.67817	-6.578	-5.74373	-5.1653	-4.99452	-5.36369	-6.35173	-7.81372	-9.57373	-11.2477	-12.3463	nan	-12.3463	-13.0395	-11.9409	-10.3314	-8.83477	-7.88907	-7.33568	-7.35759	-7.65957	-8.23955	-8.56783	-8.61462
			-7.93049	-7.17158	-6.52327	-6.32347	-6.60011	-7.55259	-8.9043	-10.5137	-11.7867	nan	-13.0395	nan	nan	-13.7326	-13.7326	-13.7326	-10.7882	-9.70726	-8.67002	-8.12681	-8.24367	-8.57356	-8.81996	-8.7628
			-8.99641	-8.46475	-8.02218	-8.23544	-9.05048	-10.6881	-12.3463	-13.7326	nan	-13.0395	nan	nan	nan	nan	nan	nan	-13.7326	-13.0395	-10.8422	-9.65507	-9.27826	-9.32589	-9.3759	-9.54296
			-10.3314	-9.80079	-10.019	-10.8422	-11.7867	-13.7326	nan	nan	nan	nan	nan	nan	nan	nan	nan	nan	nan	nan	nan	-12.634	-11.0936	-10.5546	-10.5137	-10.8422
			-11.9409	-11.6532	-13.0395	-13.7326	-13.7326	nan	nan	nan	nan	nan	nan	nan	nan	nan	nan	nan	nan	nan	nan	nan	-13.7326	-13.0395	-12.1232	-12.1232
			-13.0395	nan	nan	nan	nan	nan	nan	nan	nan	nan	nan	nan	nan	nan	nan	nan	nan	nan	nan	nan	nan	nan	nan	-13.0395

## Sheet: Figure 3b
	Figure 3b
		The displayed values are the number of (putative/geometric) hydrogen bonds for the theta-phi grid shown in Figure 3b.
		The vertical direction corresponds to phi values ranging from -pi/2 to +pi/2, and the horizontal direction corresponds to theta values ranging from 0 to pi.
		100 K
			nan	nan	nan	nan	nan	nan	nan	nan	nan	nan	nan	nan	nan	nan	nan	nan	nan	nan	nan	nan	nan	nan	nan	nan
			nan	nan	nan	nan	nan	nan	nan	nan	nan	nan	nan	nan	nan	nan	nan	nan	nan	nan	nan	nan	nan	nan	nan	nan
			nan	nan	nan	nan	nan	nan	nan	nan	nan	nan	nan	nan	nan	nan	nan	nan	nan	nan	nan	nan	nan	nan	nan	nan
			nan	nan	nan	nan	nan	nan	nan	nan	nan	nan	nan	nan	nan	nan	nan	nan	nan	nan	nan	nan	nan	nan	nan	nan
			nan	nan	2	2.16667	2	nan	nan	nan	nan	nan	nan	nan	nan	nan	nan	nan	nan	nan	nan	nan	nan	nan	nan	nan
			nan	nan	2.10145	2.05288	2.03035	2.00879	2	nan	nan	nan	nan	nan	nan	nan	nan	nan	nan	nan	nan	nan	nan	nan	nan	nan
			nan	nan	2.07692	2.05886	2.04848	2.02822	2.01766	2.00543	nan	nan	nan	nan	nan	nan	nan	nan	nan	nan	nan	nan	nan	nan	nan	nan
			nan	nan	2.2	2.07327	2.05575	2.03648	2.02251	2.01413	2.3369	nan	nan	nan	nan	nan	nan	nan	nan	nan	nan	nan	nan	nan	nan	nan
			nan	nan	nan	2.10526	2.05683	2.0422	2.02642	2.01834	2.32316	2.93007	nan	nan	nan	nan	nan	nan	nan	nan	nan	nan	nan	nan	nan	nan
			nan	nan	nan	2.5	2	2.03472	2.02467	2.01914	2.39605	2.9611	3	nan	nan	nan	nan	nan	nan	nan	nan	nan	nan	nan	nan	nan
			nan	nan	nan	nan	nan	2	2	2.01752	2.45956	2.96341	3	nan	nan	nan	nan	nan	nan	nan	nan	nan	nan	nan	nan	nan
			nan	nan	nan	nan	nan	nan	nan	2	2.45	2.97143	3	3	nan	nan	nan	nan	nan	nan	nan	nan	nan	nan	nan	nan
			nan	nan	nan	nan	nan	nan	nan	2	2.45	2.97143	3	3	nan	nan	nan	nan	nan	nan	nan	nan	nan	nan	nan	nan
			nan	nan	nan	nan	nan	2	2	2.01752	2.45956	2.96341	3	nan	nan	nan	nan	nan	nan	nan	nan	nan	nan	nan	nan	nan
			nan	nan	nan	2.5	2	2.03472	2.02467	2.01914	2.39605	2.9611	3	nan	nan	nan	nan	nan	nan	nan	nan	nan	nan	nan	nan	nan
			nan	nan	nan	2.10526	2.05683	2.0422	2.02642	2.01834	2.32316	2.93007	nan	nan	nan	nan	nan	nan	nan	nan	nan	nan	nan	nan	nan	nan
			nan	nan	2.2	2.07327	2.05575	2.03648	2.02251	2.01413	2.3369	nan	nan	nan	nan	nan	nan	nan	nan	nan	nan	nan	nan	nan	nan	nan
			nan	nan	2.07692	2.05886	2.04848	2.02822	2.01766	2.00543	nan	nan	nan	nan	nan	nan	nan	nan	nan	nan	nan	nan	nan	nan	nan	nan
			nan	nan	2.10145	2.05288	2.03035	2.00879	2	nan	nan	nan	nan	nan	nan	nan	nan	nan	nan	nan	nan	nan	nan	nan	nan	nan
			nan	nan	2	2.16667	2	nan	nan	nan	nan	nan	nan	nan	nan	nan	nan	nan	nan	nan	nan	nan	nan	nan	nan	nan
			nan	nan	nan	nan	nan	nan	nan	nan	nan	nan	nan	nan	nan	nan	nan	nan	nan	nan	nan	nan	nan	nan	nan	nan
			nan	nan	nan	nan	nan	nan	nan	nan	nan	nan	nan	nan	nan	nan	nan	nan	nan	nan	nan	nan	nan	nan	nan	nan
			nan	nan	nan	nan	nan	nan	nan	nan	nan	nan	nan	nan	nan	nan	nan	nan	nan	nan	nan	nan	nan	nan	nan	nan
			nan	nan	nan	nan	nan	nan	nan	nan	nan	nan	nan	nan	nan	nan	nan	nan	nan	nan	nan	nan	nan	nan	nan	nan
		280 K
			nan	nan	nan	nan	nan	nan	nan	nan	nan	nan	nan	nan	nan	nan	nan	nan	nan	nan	nan	nan	nan	nan	nan	nan
			nan	1.66667	nan	nan	nan	nan	nan	nan	nan	nan	nan	nan	nan	nan	nan	nan	nan	nan	nan	nan	nan	nan	nan	nan
			2.5	2.125	2.14286	2	nan	nan	nan	nan	nan	nan	nan	nan	nan	nan	nan	nan	nan	nan	nan	nan	2	2	nan	2.5
			2.10526	2.16667	2.19802	2.2	2.04545	1.5	nan	nan	nan	nan	nan	nan	nan	nan	nan	nan	nan	nan	2	2	2	2.09091	2.25	2
			2.34444	2.26168	2.21001	2.18146	2.15315	2.07647	2.13636	1.66667	nan	nan	nan	nan	nan	nan	nan	nan	2	1.66667	2	2.06667	2.06522	2.2	2	2.09091
			2.22674	2.19699	2.20926	2.18739	2.15697	2.12597	2.08766	2.16842	2.4	2.5	nan	nan	nan	nan	nan	2.5	2	2.07143	2.08791	2.10112	2.03636	2.31579	2.30769	2.21951
			2.23077	2.25081	2.21856	2.19808	2.16681	2.14	2.10859	2.11987	2.49815	2.91667	nan	1	nan	3	2.25	2.45455	2.07463	2.05556	2.06731	2.12963	2.21053	2.25	2.28571	2.13636
			2.17308	2.26103	2.2403	2.20034	2.17035	2.14527	2.11714	2.10638	2.49688	2.81009	2.77778	3	2.5	2.8	2.7619	2.49296	2.075	2.08602	2.12281	2.26087	2.33333	2.33333	2	2.28571
			2.15385	2.31944	2.21446	2.20202	2.16722	2.14634	2.1209	2.10968	2.48786	2.86454	2.94634	3	2.94444	2.92857	2.83582	2.51685	2.1875	2.075	2.13636	2.33333	2	2	2	2.33333
			1.5	1.89286	1.91667	2.06206	2.13366	2.13503	2.1054	2.0979	2.46957	2.88514	3.01086	3.06667	3.03797	3.01333	2.93056	2.57143	2.11111	2.125	2	2	2	nan	2	1
			2	1.42857	1.36111	1.39286	1.65144	2.00912	2.06081	2.08588	2.45258	2.90542	3.05014	3.09206	3.07692	3.03261	3.08108	2.64286	2	2	2	nan	nan	nan	nan	nan
			1.66667	1.375	1.4	1.26829	1.14224	1.25565	1.75595	2.12956	2.56738	2.95951	3.10046	3.08444	3.08356	3.08861	3	2.33333	nan	3	nan	nan	nan	nan	nan	1
			1.66667	1.375	1.4	1.26829	1.14224	1.25565	1.75595	2.12956	2.56738	2.95951	3.10046	3.08444	3.08356	3.08861	3	2.33333	nan	3	nan	nan	nan	nan	nan	1
			2	1.42857	1.36111	1.39286	1.65144	2.00912	2.06081	2.08588	2.45258	2.90542	3.05014	3.09206	3.07692	3.03261	3.08108	2.64286	2	2	2	nan	nan	nan	nan	nan
			1.5	1.89286	1.91667	2.06206	2.13366	2.13503	2.1054	2.0979	2.46957	2.88514	3.01086	3.06667	3.03797	3.01333	2.93056	2.57143	2.11111	2.125	2	2	2	nan	2	1
			2.15385	2.31944	2.21446	2.20202	2.16722	2.14634	2.1209	2.10968	2.48786	2.86454	2.94634	3	2.94444	2.92857	2.83582	2.51685	2.1875	2.075	2.13636	2.33333	2	2	2	2.33333
			2.17308	2.26103	2.2403	2.20034	2.17035	2.14527	2.11714	2.10638	2.49688	2.81009	2.77778	3	2.5	2.8	2.7619	2.49296	2.075	2.08602	2.12281	2.26087	2.33333	2.33333	2	2.28571
			2.23077	2.25081	2.21856	2.19808	2.16681	2.14	2.10859	2.11987	2.49815	2.91667	nan	1	nan	3	2.25	2.45455	2.07463	2.05556	2.06731	2.12963	2.21053	2.25	2.28571	2.13636
			2.22674	2.19699	2.20926	2.18739	2.15697	2.12597	2.08766	2.16842	2.4	2.5	nan	nan	nan	nan	nan	2.5	2	2.07143	2.08791	2.10112	2.03636	2.31579	2.30769	2.21951
			2.34444	2.26168	2.21001	2.18146	2.15315	2.07647	2.13636	1.66667	nan	nan	nan	nan	nan	nan	nan	nan	2	1.66667	2	2.06667	2.06522	2.2	2	2.09091
			2.10526	2.16667	2.19802	2.2	2.04545	1.5	nan	nan	nan	nan	nan	nan	nan	nan	nan	nan	nan	nan	2	2	2	2.09091	2.25	2
			2.5	2.125	2.14286	2	nan	nan	nan	nan	nan	nan	nan	nan	nan	nan	nan	nan	nan	nan	nan	nan	2	2	nan	2.5
			nan	1.66667	nan	nan	nan	nan	nan	nan	nan	nan	nan	nan	nan	nan	nan	nan	nan	nan	nan	nan	nan	nan	nan	nan
			nan	nan	nan	nan	nan	nan	nan	nan	nan	nan	nan	nan	nan	nan	nan	nan	nan	nan	nan	nan	nan	nan	nan	nan
		360 K
			2.5	nan	nan	nan	nan	nan	nan	nan	nan	nan	nan	nan	nan	nan	nan	nan	nan	nan	nan	nan	nan	nan	nan	1.5
			2.33333	2.125	2	1	2	nan	nan	nan	nan	nan	nan	nan	nan	nan	nan	nan	nan	nan	nan	nan	1	2	1.8	2.6
			2.26667	2.19608	2.19512	2.05556	1.85714	2	nan	nan	nan	nan	nan	nan	nan	nan	nan	nan	nan	nan	nan	2.33333	2	2.16667	2.04	2.27778
			2.28947	2.24227	2.25497	2.28279	2.2963	2.04762	1.75	2	nan	1.5	nan	nan	nan	nan	nan	nan	1	2.5	1.94444	2.22034	2.13953	2.20732	2.14103	2.24242
			2.32326	2.27298	2.27811	2.25924	2.24201	2.22153	2.16	2.08	1.71429	nan	1.5	nan	nan	2	2	2	2.05263	2.21429	2.25316	2.24265	2.20661	2.32184	2.08088	2.28472
			2.26526	2.26484	2.2941	2.28248	2.25289	2.23939	2.24548	2.24462	2.42188	2	1.75	nan	2.25	1.5	2.66667	2.3	2.21642	2.24348	2.22	2.23169	2.28341	2.28395	2.22857	2.23952
			2.27136	2.26265	2.27914	2.26873	2.25076	2.23894	2.22127	2.25007	2.4033	2.4918	2	2.2	1.8	2.17647	2.36667	2.46701	2.24204	2.23764	2.26788	2.25705	2.28115	2.21965	2.24242	2.26797
			2.31174	2.26667	2.28296	2.27622	2.25739	2.23683	2.21711	2.23323	2.42443	2.52093	2.51007	2.40476	2.45714	2.61333	2.57333	2.45508	2.22875	2.2291	2.2883	2.24444	2.30337	2.3	2.27027	2.21569
			2.27083	2.24625	2.25646	2.24923	2.24685	2.23566	2.22293	2.21215	2.39309	2.53579	2.56011	2.48936	2.69355	2.66052	2.61811	2.46338	2.27068	2.27439	2.33333	2.28743	2.37647	2.39216	2.14634	2.24528
			2	2.0113	2.07085	2.14369	2.20574	2.22265	2.20857	2.2017	2.37673	2.56151	2.6461	2.69457	2.60697	2.68208	2.65996	2.51732	2.2626	2.24771	2.31356	2.2931	2.28205	1.92308	1.95	2
			1.88571	1.83333	1.74708	1.8811	1.95232	2.10306	2.17898	2.17718	2.37907	2.5786	2.65509	2.71226	2.70943	2.68823	2.71875	2.48472	2.26446	2.16949	2.03226	1.92308	1.78947	1.85	1.94737	1.8
			1.87179	1.85417	1.78788	1.78066	1.70781	1.78757	2.00093	2.19718	2.44208	2.62494	2.66577	2.69217	2.73184	2.72233	2.79439	2.67901	2.10638	1.86486	1.8	1.72222	2.375	1.2	1.77778	2.1
			1.87179	1.85417	1.78788	1.78066	1.70781	1.78757	2.00093	2.19718	2.44208	2.62494	2.66577	2.69217	2.73184	2.72233	2.79439	2.67901	2.10638	1.86486	1.8	1.72222	2.375	1.2	1.77778	2.1
			1.88571	1.83333	1.74708	1.8811	1.95232	2.10306	2.17898	2.17718	2.37907	2.5786	2.65509	2.71226	2.70943	2.68823	2.71875	2.48472	2.26446	2.16949	2.03226	1.92308	1.78947	1.85	1.94737	1.8
			2	2.0113	2.07085	2.14369	2.20574	2.22265	2.20857	2.2017	2.37673	2.56151	2.6461	2.69457	2.60697	2.68208	2.65996	2.51732	2.2626	2.24771	2.31356	2.2931	2.28205	1.92308	1.95	2
			2.27083	2.24625	2.25646	2.24923	2.24685	2.23566	2.22293	2.21215	2.39309	2.53579	2.56011	2.48936	2.69355	2.66052	2.61811	2.46338	2.27068	2.27439	2.33333	2.28743	2.37647	2.39216	2.14634	2.24528
			2.31174	2.26667	2.28296	2.27622	2.25739	2.23683	2.21711	2.23323	2.42443	2.52093	2.51007	2.40476	2.45714	2.61333	2.57333	2.45508	2.22875	2.2291	2.2883	2.24444	2.30337	2.3	2.27027	2.21569
			2.27136	2.26265	2.27914	2.26873	2.25076	2.23894	2.22127	2.25007	2.4033	2.4918	2	2.2	1.8	2.17647	2.36667	2.46701	2.24204	2.23764	2.26788	2.25705	2.28115	2.21965	2.24242	2.26797
			2.26526	2.26484	2.2941	2.28248	2.25289	2.23939	2.24548	2.24462	2.42188	2	1.75	nan	2.25	1.5	2.66667	2.3	2.21642	2.24348	2.22	2.23169	2.28341	2.28395	2.22857	2.23952
			2.32326	2.27298	2.27811	2.25924	2.24201	2.22153	2.16	2.08	1.71429	nan	1.5	nan	nan	2	2	2	2.05263	2.21429	2.25316	2.24265	2.20661	2.32184	2.08088	2.28472
			2.28947	2.24227	2.25497	2.28279	2.2963	2.04762	1.75	2	nan	1.5	nan	nan	nan	nan	nan	nan	1	2.5	1.94444	2.22034	2.13953	2.20732	2.14103	2.24242
			2.26667	2.19608	2.19512	2.05556	1.85714	2	nan	nan	nan	nan	nan	nan	nan	nan	nan	nan	nan	nan	nan	2.33333	2	2.16667	2.04	2.27778
			2.33333	2.125	2	1	2	nan	nan	nan	nan	nan	nan	nan	nan	nan	nan	nan	nan	nan	nan	nan	1	2	1.8	2.6
			2.5	nan	nan	nan	nan	nan	nan	nan	nan	nan	nan	nan	nan	nan	nan	nan	nan	nan	nan	nan	nan	nan	nan	1.5

## Sheet: Figure 4a
	Figure 4a
		Temperature [K]	Classical H-Bonds	Classical Error	Quantum H-Bonds	Quantum Error
		20	2.00002	0.00025637	2.19204	0.0135912
		60	2.01252	0.00709928	2.19522	0.0172838
		100	2.05164	0.0136361	2.1863	0.0202727
		140	2.09786	0.0179548	2.1772	0.0239868
		180	2.14278	0.0208592	2.21422	0.0304747
		220	2.18354	0.0246569	2.23872	0.0359146
		260	2.21961	0.0275795	2.266	0.0375663
		300	2.25083	0.0300582	2.29876	0.0443477
		340	2.28001	0.0331435	2.32715	0.0476884
		380	2.30839	0.0381013	2.36318	0.0553492

## Sheet: Figure 4b
	Figure 4b
		Temperature [K]	1D1A Proportion	1D2A Proportion	2D1A Proportion	2D2A Proportion
		20	0.999983	8.68056e-06	8.68056e-06	0
		60	0.987493	0.00624566	0.00624566	1.5191e-05
		100	0.948713	0.0254687	0.0254687	0.000349392
		140	0.903557	0.0474457	0.0474479	0.00149523
		180	0.85985	0.0681467	0.0680425	0.00344618
		220	0.818522	0.0866081	0.0862088	0.00608724
		260	0.776819	0.103307	0.102485	0.00929905
		300	0.731916	0.118442	0.117148	0.0133095
		340	0.67806	0.133876	0.132125	0.0180013
		380	0.615651	0.148034	0.146597	0.0247656

## Sheet: Figure 4c
	Figure 4c
		Temperature [K]	Lifetime [fs]	Lifetime Error [fs]
		220	15.51	0.46
		280	15.11	0.45
		320	16.76	0.5
		380	27.39	1.23

## Sheet: Figure 5
	Figure 5
		Temperature [K]	in-plane dielectric constant	out-of-plane dielectric constant
		100	1.67854	1.16515
		200	1.82374	1.14047
		300	1.9829	1.17823
		320	2.19625	1.22282
		340	2.17366	1.18884
		360	86.2037	1.26525
		380	16.0576	1.34119
		400	14.9381	1.36201
		500	13.4696	1.32875
		600	12.9947	1.27582

## Sheet: Figure 6b
	Figure 6b
		Trajectory for the sigma order parameter at each specified temperature.
		Time [ps]	180 K	280 K	360 K
		0	0.409781	0.282773	-0.0919842
		0.1	0.439559	0.38171	-0.0760553
		0.2	0.468735	0.344694	-0.0220833
		0.3	0.414683	0.276643	-0.0498988
		0.4	0.379929	0.145553	0.000748787
		0.5	0.456339	0.231214	0.0346604
		0.6	0.429291	0.353954	0.137533
		0.7	0.409225	0.333605	0.19597
		0.8	0.489618	0.197527	0.319455
		0.9	0.444434	0.3701	0.346699
		1	0.480586	0.476587	0.373806
		1.1	0.477101	0.355191	0.290217
		1.2	0.457547	0.384932	0.337783
		1.3	0.405986	0.390952	0.313047
		1.4	0.415683	0.409598	0.248837
		1.5	0.412471	0.311045	0.300345
		1.6	0.374362	0.428858	0.301765
		1.7	0.436704	0.421918	0.225819
		1.8	0.432238	0.268246	0.156009
		1.9	0.398562	0.262803	0.184911
		2	0.41092	0.391788	0.197886
		2.1	0.408449	0.455318	0.0769542
		2.2	0.410648	0.316657	0.103551
		2.3	0.389984	0.415832	-0.0326502
		2.4	0.435768	0.399813	-0.00334132
		2.5	0.437334	0.307527	0.0529894
		2.6	0.436757	0.390294	0.0173506
		2.7	0.442919	0.381981	0.0851167
		2.8	0.406952	0.356792	0.176346
		2.9	0.434423	0.42238	0.259255
		3	0.382077	0.440741	0.230101
		3.1	0.410645	0.271956	0.330844
		3.2	0.446522	0.346124	0.332194
		3.3	0.382794	0.401267	0.311667
		3.4	0.46874	0.327617	0.323149
		3.5	0.401476	0.28152	0.33937
		3.6	0.410915	0.418793	0.37249
		3.7	0.468386	0.422233	0.306418
		3.8	0.313501	0.24341	0.32911
		3.9	0.326186	0.176382	0.309112
		4	0.515841	0.256011	0.145966
		4.1	0.398362	0.375743	0.219714
		4.2	0.37032	0.29734	0.292907
		4.3	0.48218	0.332411	0.331283
		4.4	0.407105	0.408305	0.3097
		4.5	0.420841	0.356877	0.278512
		4.6	0.482562	0.204379	0.259662
		4.7	0.450719	0.254715	0.277996
		4.8	0.417486	0.337585	0.363402
		4.9	0.461985	0.356736	0.138263
		5	0.461224	0.356765	0.0147994
		5.1	0.435455	0.40345	-0.0510338
		5.2	0.460878	0.403905	-0.278058
		5.3	0.396384	0.410952	-0.342351
		5.4	0.410058	0.323988	-0.240907
		5.5	0.530892	0.356047	-0.241982
		5.6	0.41112	0.359752	-0.269231
		5.7	0.492215	0.249967	-0.277607
		5.8	0.427803	0.197956	-0.254591
		5.9	0.425838	0.270846	-0.172195
		6	0.472574	0.353009	-0.340617
		6.1	0.461582	0.319278	-0.262576
		6.2	0.444009	0.253059	-0.202217
		6.3	0.443284	0.328512	-0.267341
		6.4	0.474872	0.324992	-0.197033
		6.5	0.457484	0.307416	-0.236318
		6.6	0.460551	0.288756	-0.400144
		6.7	0.464274	0.200203	-0.27476
		6.8	0.453798	0.132028	-0.258743
		6.9	0.482006	0.260083	-0.255011
		7	0.416491	0.432722	-0.255267
		7.1	0.486283	0.351342	-0.275808
		7.2	0.442361	0.420316	-0.295231
		7.3	0.479873	0.422025	-0.318637
		7.4	0.414339	0.356083	-0.185294
		7.5	0.463368	0.368952	-0.239694
		7.6	0.496941	0.241977	-0.365699
		7.7	0.415413	0.227533	-0.309492
		7.8	0.501768	0.413999	-0.304183
		7.9	0.432464	0.407791	-0.327584
		8	0.449824	0.337094	-0.400885
		8.1	0.454034	0.302553	-0.342874
		8.2	0.466575	0.197527	-0.237769
		8.3	0.471087	0.186191	-0.292805
		8.4	0.489531	0.226903	-0.413652
		8.5	0.437928	0.208333	-0.181525
		8.6	0.499959	0.129116	-0.153307
		8.7	0.417144	0.174092	-0.220805
		8.8	0.512811	0.272029	-0.218693
		8.9	0.423011	0.320959	-0.0585134
		9	0.458584	0.344797	-0.0112066
		9.1	0.457018	0.337986	-0.0609678
		9.2	0.486047	0.116899	-0.138583
		9.3	0.41356	0.00288856	-0.263705
		9.4	0.478027	-0.138127	-0.182123
		9.5	0.475256	-0.342089	-0.244507
		9.6	0.456996	-0.383835	-0.206629
		9.7	0.479188	-0.286422	-0.0760326
		9.8	0.397655	-0.294229	0.11643
		9.9	0.420438	-0.330001	0.221032
		10	0.500719	-0.405875	0.0795886
		10.1	0.445981	-0.333265	0.11335
		10.2	0.497791	-0.409278	0.137607
		10.3	0.39637	-0.337734	0.165485
		10.4	0.368316	-0.293759	0.198648
		10.5	0.471044	-0.313365	0.171006
		10.6	0.42625	-0.392855	0.0609944
		10.7	0.46111	-0.350829	0.170602
		10.8	0.462439	-0.255501	0.263683
		10.9	0.419211	-0.165684	0.118038
		11	0.491531	-0.23732	0.11056
		11.1	0.462697	-0.390168	0.142825
		11.2	0.476237	-0.21782	0.207531
		11.3	0.485724	-0.22689	0.270835
		11.4	0.404692	-0.365674	0.219141
		11.5	0.482016	-0.352416	0.26895
		11.6	0.419758	-0.328893	0.268551
		11.7	0.376294	-0.30734	0.182774
		11.8	0.411073	-0.36268	0.265811
		11.9	0.462115	-0.343152	0.338801
		12	0.405682	-0.320092	0.196748
		12.1	0.36667	-0.330018	0.0744612
		12.2	0.468547	-0.314379	-0.0412735
		12.3	0.432462	-0.289186	0.0485532
		12.4	0.368858	-0.367797	0.0627326
		12.5	0.495682	-0.438921	0.142401
		12.6	0.396779	-0.240795	0.245262
		12.7	0.384328	-0.277657	0.347767
		12.8	0.430006	-0.464628	0.26757
		12.9	0.416597	-0.331205	0.280651
		13	0.47982	-0.333393	0.0964729
		13.1	0.448556	-0.39091	-0.135729
		13.2	0.436398	-0.398013	-0.24408
		13.3	0.510294	-0.343637	-0.287405
		13.4	0.41846	-0.47812	-0.280271
		13.5	0.432614	-0.309802	-0.175632
		13.6	0.485327	-0.316173	-0.143575
		13.7	0.375987	-0.363566	-0.217099
		13.8	0.43483	-0.400432	-0.350589
		13.9	0.454471	-0.388223	-0.306715
		14	0.402843	-0.286128	-0.221506
		14.1	0.452686	-0.34456	-0.276154
		14.2	0.448256	-0.350939	-0.282266
		14.3	0.399916	-0.286914	-0.142239
		14.4	0.470399	-0.324351	-0.16463
		14.5	0.488887	-0.368663	-0.23368
		14.6	0.396483	-0.332506	-0.182251
		14.7	0.439118	-0.409329	-0.171134
		14.8	0.487116	-0.435596	-0.261063
		14.9	0.382806	-0.279639	-0.24372
		15	0.463765	-0.313105	-0.265257
		15.1	0.452914	-0.38116	-0.215206
		15.2	0.361664	-0.327138	-0.272057
		15.3	0.473324	-0.352989	-0.290652
		15.4	0.430767	-0.436441	-0.227686
		15.5	0.41565	-0.411719	-0.205149
		15.6	0.471906	-0.258151	-0.0867662
		15.7	0.433797	-0.286318	-0.0819543
		15.8	0.401011	-0.287832	-0.0742304
		15.9	0.498823	-0.306968	-0.0332604
		16	0.429134	-0.404477	-0.114999
		16.1	0.502224	-0.36082	-0.211918
		16.2	0.437651	-0.248493	-0.287972
		16.3	0.44337	-0.347371	-0.33718
		16.4	0.493155	-0.363798	-0.20366
		16.5	0.374558	-0.301301	-0.167047
		16.6	0.490906	-0.317728	-0.255152
		16.7	0.427669	-0.35966	-0.309179
		16.8	0.435944	-0.306063	-0.248754
		16.9	0.476796	-0.346179	-0.130522
		17	0.42795	-0.364226	-0.197228
		17.1	0.435358	-0.337064	-0.304912
		17.2	0.47708	-0.299668	-0.316401
		17.3	0.44145	-0.341102	-0.329502
		17.4	0.44293	-0.38892	-0.240724
		17.5	0.467502	-0.39306	-0.174501
		17.6	0.464202	-0.375074	-0.254641
		17.7	0.472896	-0.444074	-0.264686
		17.8	0.439842	-0.389252	-0.232695
		17.9	0.460128	-0.267962	0.0045477
		18	0.439165	-0.276885	0.0849867
		18.1	0.491914	-0.401942	0.0165226
		18.2	0.459551	-0.297481	-0.0977006
		18.3	0.489784	-0.240708	-0.211448
		18.4	0.45551	-0.339078	-0.158277
		18.5	0.492391	-0.3649	-0.186329
		18.6	0.459264	-0.344052	-0.140003
		18.7	0.50307	-0.424801	-0.0485866
		18.8	0.428448	-0.352656	-0.0295429
		18.9	0.417381	-0.357991	0.0577026
		19	0.461581	-0.406543	-0.0779469
		19.1	0.42735	-0.389906	-0.359245
		19.2	0.432291	-0.384964	-0.279495
		19.3	0.401937	-0.363848	-0.180119
		19.4	0.453999	-0.294396	-0.250599
		19.5	0.422989	-0.33626	-0.285488
		19.6	0.468177	-0.325666	-0.291403
		19.7	0.45726	-0.380047	-0.37854
		19.8	0.431452	-0.433741	-0.274618
		19.9	0.466842	-0.404782	-0.216802
		20	0.452202	-0.395398	-0.146873
		20.1	0.398799	-0.422694	-0.122302
		20.2	0.496829	-0.36741	-0.156575
		20.3	0.443436	-0.439784	-0.127444
		20.4	0.483361	-0.418724	-0.102288
		20.5	0.471341	-0.33161	0.0683448
		20.6	0.428256	-0.198613	0.168929
		20.7	0.422472	-0.185679	0.15755
		20.8	0.447398	-0.210538	0.199502
		20.9	0.417961	-0.247391	0.153001
		21	0.423235	-0.353823	0.0413883
		21.1	0.388858	-0.311594	-0.122296
		21.2	0.439162	-0.274955	-0.226559
		21.3	0.458777	-0.417295	-0.209752
		21.4	0.413765	-0.399168	-0.204514
		21.5	0.347246	-0.309285	-0.218223
		21.6	0.460359	-0.372553	-0.0781967
		21.7	0.411464	-0.403967	-0.132628
		21.8	0.275323	-0.359457	-0.12601
		21.9	0.265056	-0.427412	-0.172875
		22	0.419625	-0.281505	-0.2193
		22.1	0.485617	-0.210725	-0.162576
		22.2	0.317955	-0.293672	-0.270355
		22.3	0.348339	-0.337253	-0.271768
		22.4	0.455276	-0.317097	-0.118752
		22.5	0.431404	-0.346658	-0.103461
		22.6	0.354292	-0.370801	-0.144583
		22.7	0.406861	-0.259741	-0.0506301
		22.8	0.457161	-0.307907	-0.0493367
		22.9	0.416525	-0.457622	0.067603
		23	0.401797	-0.322503	0.0402193
		23.1	0.438229	-0.271889	0.11135
		23.2	0.454743	-0.303169	0.219888
		23.3	0.438604	-0.328913	0.226709
		23.4	0.446594	-0.408723	0.199579
		23.5	0.47519	-0.394883	0.111234
		23.6	0.395916	-0.311408	0.0217157
		23.7	0.40109	-0.423612	-0.047219
		23.8	0.490426	-0.416592	-0.0582026
		23.9	0.409974	-0.310136	-0.147198
		24	0.47386	-0.312209	-0.320356
		24.1	0.431805	-0.421037	-0.336659
		24.2	0.454754	-0.459486	-0.391199
		24.3	0.474873	-0.33736	-0.202305
		24.4	0.440437	-0.407797	-0.274063
		24.5	0.464674	-0.362921	-0.273946
		24.6	0.425558	-0.234534	-0.286518
		24.7	0.473242	-0.230978	-0.199378
		24.8	0.453183	-0.341974	-0.183869
		24.9	0.38438	-0.266684	-0.0852737
		25	0.405182	-0.38895	-0.0496172
		25.1	0.417097	-0.419063	-0.0333397
		25.2	0.416982	-0.411011	0.0423258
		25.3	0.303423	-0.317762	0.145029
		25.4	0.365349	-0.34114	0.177018
		25.5	0.480423	-0.41685	0.226219
		25.6	0.385147	-0.313127	0.170407
		25.7	0.424803	-0.233692	0.106122
		25.8	0.448147	-0.352388	-0.0649018
		25.9	0.379103	-0.382638	0.0479229
		26	0.484592	-0.257742	0.174016
		26.1	0.430504	-0.335266	0.230343
		26.2	0.443407	-0.41416	0.193665
		26.3	0.492412	-0.403752	0.0726269
		26.4	0.383583	-0.385627	0.0914308
		26.5	0.425674	-0.27862	0.134693
		26.6	0.506615	-0.414154	0.116134
		26.7	0.40745	-0.384742	0.17026
		26.8	0.461613	-0.306185	0.239611
		26.9	0.446257	-0.392648	0.25428
		27	0.459449	-0.389541	0.212401
		27.1	0.439817	-0.417778	0.226804
		27.2	0.420442	-0.379826	0.347672
		27.3	0.450261	-0.330516	0.311376
		27.4	0.404188	-0.282168	0.363787
		27.5	0.419095	-0.282788	0.28416
		27.6	0.451385	-0.413623	0.27829
		27.7	0.471347	-0.226149	0.283425
		27.8	0.426449	-0.175507	0.119527
		27.9	0.461244	-0.220536	0.220576
		28	0.472461	-0.368169	0.281994
		28.1	0.473416	-0.388481	0.239103
		28.2	0.424113	-0.390233	0.342649
		28.3	0.436617	-0.34402	0.287113
		28.4	0.447809	-0.370082	0.228306
		28.5	0.417024	-0.389995	0.265875
		28.6	0.48469	-0.342607	0.319682
		28.7	0.392122	-0.410073	0.292538
		28.8	0.403022	-0.409495	0.204718
		28.9	0.427934	-0.396823	0.207161
		29	0.365139	-0.386847	0.290527
		29.1	0.324641	-0.380387	0.277743
		29.2	0.346935	-0.4321	0.185293
		29.3	0.357927	-0.349279	0.191015
		29.4	0.496987	-0.227695	0.256939
		29.5	0.3843	-0.277109	0.31572
		29.6	0.446976	-0.365533	0.238167
		29.7	0.421975	-0.349523	0.147291
		29.8	0.442371	-0.307477	0.2785
		29.9	0.438196	-0.28088	0.273522
		30	0.441278	-0.282132	0.284702
		30.1	0.436005	-0.283456	0.292783
		30.2	0.424461	-0.323196	0.367082
		30.3	0.447762	-0.327954	0.305948
		30.4	0.414294	-0.426733	0.223675
		30.5	0.509692	-0.373602	0.177776
		30.6	0.38989	-0.260759	0.12897
		30.7	0.350937	-0.302794	0.0865373
		30.8	0.44116	-0.332015	0.0677224
		30.9	0.434912	-0.358288	0.0371956
		31	0.398305	-0.281185	0.0724046
		31.1	0.463165	-0.310884	0.082369
		31.2	0.45083	-0.422661	0.189049
		31.3	0.445973	-0.318701	0.304169
		31.4	0.451857	-0.40384	0.306145
		31.5	0.427229	-0.364425	0.288685
		31.6	0.456524	-0.245868	0.234047
		31.7	0.466511	-0.220254	0.337714
		31.8	0.424248	-0.250379	0.303956
		31.9	0.478249	-0.228982	0.296427
		32	0.396045	-0.342421	0.26961
		32.1	0.475444	-0.45838	0.257439
		32.2	0.424877	-0.362279	0.313388
		32.3	0.412056	-0.377567	0.338512
		32.4	0.461781	-0.364679	0.273887
		32.5	0.382868	-0.377519	0.273317
		32.6	0.416038	-0.435804	0.314935
		32.7	0.462378	-0.332877	0.288857
		32.8	0.407087	-0.332087	0.337822
		32.9	0.386436	-0.28532	0.313522
		33	0.45439	-0.383192	0.276264
		33.1	0.400738	-0.323479	0.258632
		33.2	0.40333	-0.320484	0.222819
		33.3	0.470596	-0.384084	0.163163
		33.4	0.380574	-0.357391	0.225988
		33.5	0.353561	-0.421595	0.145073
		33.6	0.44601	-0.316685	0.100407
		33.7	0.416907	-0.338564	0.16822
		33.8	0.407551	-0.382975	0.321759
		33.9	0.469086	-0.366842	0.233726
		34	0.415873	-0.311308	0.0700883
		34.1	0.427409	-0.432293	-0.0983563
		34.2	0.461755	-0.297733	-0.0496477
		34.3	0.433292	-0.337259	0.0397646
		34.4	0.381543	-0.375984	0.157111
		34.5	0.466411	-0.247928	0.0379985
		34.6	0.443883	-0.345915	0.0365241
		34.7	0.450669	-0.349319	0.200034
		34.8	0.490325	-0.226187	0.194731
		34.9	0.420378	-0.404357	0.224867
		35	0.466989	-0.349735	0.265365
		35.1	0.445767	-0.379296	0.146864
		35.2	0.439873	-0.392587	0.0681773
		35.3	0.427137	-0.318334	0.0873532
		35.4	0.436546	-0.383493	0.133049
		35.5	0.417695	-0.364935	0.20651
		35.6	0.457563	-0.383336	0.214716
		35.7	0.456779	-0.343838	0.15217
		35.8	0.428393	-0.219874	0.237105
		35.9	0.493722	-0.267999	0.284603
		36	0.435788	-0.434721	0.318281
		36.1	0.474955	-0.342488	0.25873
		36.2	0.443106	-0.25298	0.320934
		36.3	0.42247	-0.282373	0.276389
		36.4	0.496738	-0.245944	0.289489
		36.5	0.455546	-0.284834	0.23022
		36.6	0.45608	-0.442157	-0.0594166
		36.7	0.500814	-0.348168	-0.179524
		36.8	0.432051	-0.339452	-0.111114
		36.9	0.446356	-0.431504	-0.0805574
		37	0.491832	-0.334465	-0.0626169
		37.1	0.364744	-0.213837	0.0227509
		37.2	0.521253	-0.239047	-0.0639464
		37.3	0.388183	-0.270492	-0.161737
		37.4	0.323412	-0.178014	-0.0914038
		37.5	0.48507	-0.181138	-0.174728
		37.6	0.450383	-0.31042	-0.207625
		37.7	0.443456	-0.284867	-0.274176
		37.8	0.445237	-0.27922	-0.126711
		37.9	0.445716	-0.253801	-0.0538484
		38	0.446908	-0.346074	-0.127178
		38.1	0.442099	-0.456051	-0.120971
		38.2	0.393493	-0.281695	0.0429915
		38.3	0.432841	-0.108728	0.00316568
		38.4	0.457797	-0.0858147	-0.168338
		38.5	0.465521	-0.29658	-0.212781
		38.6	0.420734	-0.372245	-0.177224
		38.7	0.473449	-0.402534	-0.190026
		38.8	0.448745	-0.397984	-0.135363
		38.9	0.49224	-0.347943	-0.210486
		39	0.461898	-0.436536	-0.21182
		39.1	0.407801	-0.395392	-0.167073
		39.2	0.468545	-0.409086	-0.190463
		39.3	0.425785	-0.454521	-0.317306
		39.4	0.476145	-0.354657	-0.299389
		39.5	0.416457	-0.463	-0.243038
		39.6	0.364506	-0.34667	-0.215586
		39.7	0.445529	-0.392034	-0.282872
		39.8	0.483942	-0.41672	-0.276359
		39.9	0.276571	-0.323785	-0.308682
		40	0.353965	-0.343725	-0.3021
		40.1	0.486695	-0.332831	-0.189194
		40.2	0.393895	-0.205246	-0.039154
		40.3	0.456649	-0.260039	-0.0399566
		40.4	0.459061	-0.448297	-0.234705
		40.5	0.428961	-0.342638	-0.383633
		40.6	0.458527	-0.288027	-0.263437
		40.7	0.407305	-0.334331	-0.159878
		40.8	0.416793	-0.313532	-0.243245
		40.9	0.452842	-0.33075	-0.319683
		41	0.372328	-0.340764	-0.183783
		41.1	0.486693	-0.337907	0.0408047
		41.2	0.404036	-0.330209	0.0472801
		41.3	0.366644	-0.408375	0.231511
		41.4	0.44609	-0.226801	0.233959
		41.5	0.448776	-0.194421	0.258559
		41.6	0.400922	-0.231208	0.298612
		41.7	0.424497	-0.347663	0.271056
		41.8	0.458147	-0.42744	0.333047
		41.9	0.435975	-0.294032	0.330528
		42	0.473119	-0.215671	0.277821
		42.1	0.434294	-0.212945	0.399552
		42.2	0.467238	-0.234838	0.256287
		42.3	0.441986	-0.290164	0.144098
		42.4	0.396745	-0.290629	0.106741
		42.5	0.468528	-0.204268	0.0811442
		42.6	0.462477	-0.19922	0.0829848
		42.7	0.395385	-0.252127	0.0407556
		42.8	0.459669	-0.284611	-0.0256751
		42.9	0.430325	-0.177228	-0.137859
		43	0.402695	-0.358319	-0.246227
		43.1	0.452209	-0.382973	-0.14546
		43.2	0.432051	-0.222118	-0.0557243
		43.3	0.431364	-0.262653	-0.052823
		43.4	0.463508	-0.29312	-0.0758894
		43.5	0.390699	-0.389747	-0.0792585
		43.6	0.394342	-0.272718	0.0449929
		43.7	0.37951	-0.193003	-0.0371849
		43.8	0.401914	-0.208872	-0.23987
		43.9	0.47135	-0.250631	-0.324861
		44	0.393717	-0.222011	-0.327147
		44.1	0.41867	-0.350477	-0.295142
		44.2	0.438757	-0.334739	-0.20884
		44.3	0.467152	-0.274656	-0.298485
		44.4	0.393418	-0.365495	-0.305838
		44.5	0.430037	-0.398359	-0.244861
		44.6	0.45994	-0.394815	-0.30396
		44.7	0.422243	-0.428212	-0.224238
		44.8	0.50925	-0.367368	-0.295475
		44.9	0.366747	-0.425539	-0.396939
		45	0.524261	-0.398061	-0.192812
		45.1	0.431367	-0.259899	-0.150143
		45.2	0.428891	-0.27633	-0.204414
		45.3	0.454353	-0.32276	-0.311779
		45.4	0.359879	-0.383959	-0.235654
		45.5	0.470278	-0.379004	-0.297469
		45.6	0.47095	-0.417118	-0.258562
		45.7	0.448056	-0.416432	-0.11222
		45.8	0.452395	-0.332363	-0.163645
		45.9	0.493199	-0.385806	-0.161959
		46	0.436809	-0.295045	-0.206096
		46.1	0.471511	-0.381697	-0.221433
		46.2	0.451656	-0.401675	-0.265229
		46.3	0.424911	-0.317401	-0.222976
		46.4	0.458572	-0.425372	-0.234095
		46.5	0.375217	-0.370448	-0.253217
		46.6	0.472518	-0.307962	-0.292048
		46.7	0.45214	-0.396431	-0.219933
		46.8	0.403407	-0.383485	-0.204512
		46.9	0.419214	-0.374514	-0.271721
		47	0.49849	-0.391277	-0.243485
		47.1	0.494544	-0.316095	-0.271055
		47.2	0.424748	-0.395824	-0.294615
		47.3	0.438903	-0.342094	-0.286941
		47.4	0.442897	-0.340416	-0.261464
		47.5	0.463141	-0.376372	-0.227159
		47.6	0.416501	-0.447271	-0.232618
		47.7	0.450365	-0.303158	-0.155138
		47.8	0.4692	-0.392504	-0.157201
		47.9	0.462993	-0.362187	-0.227883
		48	0.431012	-0.312259	-0.257693
		48.1	0.44284	-0.247705	-0.291137
		48.2	0.382978	-0.371523	-0.266325
		48.3	0.38024	-0.278621	-0.215461
		48.4	0.473846	-0.368983	-0.168386
		48.5	0.371689	-0.317735	-0.241486
		48.6	0.423095	-0.293014	-0.284706
		48.7	0.493672	-0.392843	-0.173923
		48.8	0.410361	-0.396731	-0.0532342
		48.9	0.480679	-0.342549	0.0106073
		49	0.451756	-0.37165	0.174987
		49.1	0.424174	-0.359727	0.273948
		49.2	0.477786	-0.433021	0.188624
		49.3	0.428299	-0.354041	0.11381
		49.4	0.419083	-0.373039	0.115124
		49.5	0.509631	-0.375157	0.081274
		49.6	0.434957	-0.3074	-0.0456687
		49.7	0.468715	-0.44676	0.0757203
		49.8	0.419887	-0.3564	0.124157
		49.9	0.431137	-0.306572	0.0563234
		50	0.475505	-0.315183	0.0102031
		50.1	0.408119	-0.453832	0.0601907
		50.2	0.477668	-0.284148	0.0154839
		50.3	0.433656	-0.284827	-0.0383868
		50.4	0.465737	-0.316627	-0.128261
		50.5	0.467061	-0.314091	-0.204119
		50.6	0.455163	-0.299588	-0.117285
		50.7	0.43238	-0.294761	-0.0178192
		50.8	0.491672	-0.406089	-0.0633149
		50.9	0.399674	-0.408398	-0.0472186
		51	0.436326	-0.250122	-0.136045
		51.1	0.483817	-0.308368	-0.0879386
		51.2	0.413398	-0.312161	0.077949
		51.3	0.429388	-0.415087	-0.077058
		51.4	0.461557	-0.331306	-0.144757
		51.5	0.449982	-0.281536	-0.209715
		51.6	0.431558	-0.350642	-0.205379
		51.7	0.467859	-0.380222	-0.327387
		51.8	0.448398	-0.361068	-0.298191
		51.9	0.449477	-0.386294	-0.232872
		52	0.477482	-0.311135	-0.266766
		52.1	0.40761	-0.340004	-0.338385
		52.2	0.424661	-0.430505	-0.266736
		52.3	0.491063	-0.353183	-0.248243
		52.4	0.433372	-0.348353	-0.262528
		52.5	0.500029	-0.394864	-0.231867
		52.6	0.437648	-0.408614	-0.256409
		52.7	0.479391	-0.370061	-0.192597
		52.8	0.442459	-0.366102	-0.210627
		52.9	0.395323	-0.376325	-0.316091
		53	0.390675	-0.413207	-0.354054
		53.1	0.448571	-0.24911	-0.216285
		53.2	0.382313	-0.122586	-0.196757
		53.3	0.385929	0.0194121	-0.261484
		53.4	0.432663	0.100705	-0.248246
		53.5	0.458636	0.285069	-0.173527
		53.6	0.398505	0.413581	-0.237568
		53.7	0.404766	0.334338	-0.17871
		53.8	0.42209	0.326155	-0.198512
		53.9	0.426478	0.21151	-0.295481
		54	0.395157	0.262829	-0.336363
		54.1	0.448122	0.327549	-0.306043
		54.2	0.422813	0.276343	-0.283852
		54.3	0.424828	0.258614	-0.134779
		54.4	0.403606	0.287296	-0.168557
		54.5	0.490398	0.27632	-0.0544128
		54.6	0.439308	0.287781	-0.0519099
		54.7	0.449339	0.270895	-0.0314394
		54.8	0.435416	0.154877	-0.0767386
		54.9	0.513121	0.21961	-0.22901
		55	0.428385	0.413794	-0.258649
		55.1	0.400112	0.378171	-0.239756
		55.2	0.44483	0.329778	-0.232827
		55.3	0.447083	0.434399	-0.343696
		55.4	0.373822	0.349252	-0.330452
		55.5	0.418765	0.35368	-0.13235
		55.6	0.412452	0.378257	0.000201548
		55.7	0.375666	0.319471	0.0708438
		55.8	0.450416	0.326806	0.113458
		55.9	0.415404	0.353016	0.327231
		56	0.442929	0.40965	0.34407
		56.1	0.445784	0.407223	0.248463
		56.2	0.419036	0.384104	0.275388
		56.3	0.470751	0.30796	0.263676
		56.4	0.430713	0.308881	0.207548
		56.5	0.445325	0.350998	0.235953
		56.6	0.47031	0.28643	0.220335
		56.7	0.435026	0.282831	0.206818
		56.8	0.48586	0.359651	0.0262007
		56.9	0.427252	0.376471	-0.0217634
		57	0.399639	0.383413	-0.197602
		57.1	0.47224	0.372989	-0.338973
		57.2	0.444478	0.393777	-0.242692
		57.3	0.382138	0.367007	-0.131113
		57.4	0.438611	0.368297	-0.120414
		57.5	0.435347	0.369219	-0.0612052
		57.6	0.411703	0.299742	-0.114893
		57.7	0.437214	0.373674	-0.118901
		57.8	0.431904	0.361271	-0.0271419
		57.9	0.427574	0.317457	0.0462584
		58	0.435228	0.295313	0.161219
		58.1	0.470891	0.377484	0.170735
		58.2	0.468881	0.370264	0.210176
		58.3	0.44154	0.367487	0.196657
		58.4	0.471381	0.392164	0.102782
		58.5	0.451773	0.27612	-0.0122704
		58.6	0.45955	0.369711	-0.00427906
		58.7	0.447193	0.414038	-0.121508
		58.8	0.463871	0.376291	-0.213774
		58.9	0.425744	0.38374	-0.220634
		59	0.496974	0.359889	-0.134535
		59.1	0.451014	0.424888	-0.0483618
		59.2	0.466545	0.399325	-0.0832002
		59.3	0.441123	0.402813	-0.0697557
		59.4	0.463031	0.406117	0.00707019
		59.5	0.42419	0.413123	-0.0183668
		59.6	0.45579	0.415294	-0.0524218
		59.7	0.441155	0.333419	-0.0904613
		59.8	0.393692	0.398834	-0.10377
		59.9	0.47159	0.331181	-0.240431
		60	0.477381	0.252641	-0.291847
		60.1	0.411046	0.352728	-0.334941
		60.2	0.440594	0.448375	-0.301227
		60.3	0.459666	0.404437	-0.224228
		60.4	0.408703	0.301468	-0.00747822
		60.5	0.378917	0.27561	0.0277155
		60.6	0.392249	0.336561	-0.0453366
		60.7	0.438571	0.393643	-0.223129
		60.8	0.465392	0.392465	-0.327621
		60.9	0.431009	0.364855	-0.384491
		61	0.399141	0.349367	-0.255133
		61.1	0.431634	0.28672	-0.10624
		61.2	0.497006	0.365605	-0.150029
		61.3	0.43814	0.398933	-0.268664
		61.4	0.437591	0.338743	-0.217956
		61.5	0.471403	0.252134	-0.175416
		61.6	0.390736	0.381957	-0.195674
		61.7	0.391996	0.390663	-0.154793
		61.8	0.491467	0.270106	-0.0798958
		61.9	0.388192	0.277277	-0.083414
		62	0.470676	0.376337	-0.0863722
		62.1	0.431548	0.426875	0.0214737
		62.2	0.428062	0.25271	0.185449
		62.3	0.462222	0.196703	0.27079
		62.4	0.45369	0.23996	0.324561
		62.5	0.391494	0.41893	0.300586
		62.6	0.452116	0.346824	0.311745
		62.7	0.397817	0.2855	0.205628
		62.8	0.245095	0.340896	0.244104
		62.9	0.274446	0.291133	0.251037
		63	0.473072	0.306912	0.25048
		63.1	0.452513	0.324346	0.246814
		63.2	0.364462	0.314687	0.328875
		63.3	0.423069	0.298044	0.236552
		63.4	0.388287	0.350399	0.174706
		63.5	0.367658	0.360242	0.175598
		63.6	0.346885	0.386177	0.16398
		63.7	0.40468	0.397553	0.182828
		63.8	0.482562	0.378088	0.18792
		63.9	0.395762	0.453435	0.131651
		64	0.401793	0.378881	0.224761
		64.1	0.443476	0.310267	0.253268
		64.2	0.467851	0.373183	0.0539204
		64.3	0.458708	0.373706	0.04252
		64.4	0.46978	0.439615	0.0578297
		64.5	0.464837	0.412876	0.0718952
		64.6	0.409855	0.379595	0.109627
		64.7	0.479408	0.39361	0.216979
		64.8	0.448521	0.236878	0.236765
		64.9	0.443653	0.102271	0.152042
		65	0.469236	0.248066	0.288824
		65.1	0.486553	0.353607	0.338822
		65.2	0.462917	0.330093	0.260244
		65.3	0.495448	0.279639	0.262052
		65.4	0.460663	0.321261	0.257019
		65.5	0.463509	0.27442	0.0755672
		65.6	0.447302	0.246456	0.0975357
		65.7	0.451707	0.314187	0.115604
		65.8	0.452754	0.284006	0.0400575
		65.9	0.445951	0.320026	0.0161048
		66	0.453579	0.405054	0.122296
		66.1	0.431999	0.416501	0.185793
		66.2	0.472123	0.403657	0.142638
		66.3	0.41034	0.334925	0.0279483
		66.4	0.458329	0.458613	-0.104548
		66.5	0.487298	0.296309	-0.0662881
		66.6	0.481551	0.288044	0.108953
		66.7	0.467448	0.396851	0.223849
		66.8	0.511779	0.295357	0.273899
		66.9	0.450854	0.236166	0.146881
		67	0.473048	0.162769	0.0406024
		67.1	0.444515	0.263761	-0.104176
		67.2	0.448138	0.295813	-0.148414
		67.3	0.514273	0.348193	-0.0885629
		67.4	0.407672	0.367815	-0.0184555
		67.5	0.447999	0.386276	-0.0162845
		67.6	0.462184	0.383501	-0.0602878
		67.7	0.363094	0.317079	-0.0755293
		67.8	0.433427	0.275028	0.00647507
		67.9	0.497465	0.217363	0.0743761
		68	0.366654	0.247237	0.172162
		68.1	0.455058	0.270083	0.153551
		68.2	0.468649	0.236128	0.153955
		68.3	0.410353	0.289491	0.218244
		68.4	0.454933	0.280712	0.244225
		68.5	0.4089	0.285289	0.138984
		68.6	0.483277	0.386697	0.0317925
		68.7	0.425539	0.377644	0.0140548
		68.8	0.367752	0.304273	-0.11283
		68.9	0.471866	0.324983	-0.00934905
		69	0.43853	0.419766	-0.0539077
		69.1	0.461913	0.345823	-0.237363
		69.2	0.443142	0.344408	-0.252518
		69.3	0.488389	0.389003	-0.0833108
		69.4	0.4611	0.365129	0.0216347
		69.5	0.430917	0.357518	0.159438
		69.6	0.500761	0.296076	-0.0364682
		69.7	0.402768	0.278594	-0.167159
		69.8	0.464656	0.332273	-0.195374
		69.9	0.431305	0.326657	-0.191158
		70	0.451499	0.338131	-0.271538
		70.1	0.463083	0.365458	-0.270982
		70.2	0.453657	0.402831	-0.243503
		70.3	0.394398	0.36672	-0.201755
		70.4	0.45695	0.350281	-0.310302
		70.5	0.429613	0.237909	-0.208506
		70.6	0.378491	0.217022	0.0186376
		70.7	0.503527	0.324544	0.0158168
		70.8	0.39222	0.350132	0.0772193
		70.9	0.453124	0.375538	0.0486458
		71	0.480817	0.356435	0.164057
		71.1	0.407696	0.330711	0.266075
		71.2	0.423644	0.420812	0.273859
		71.3	0.452985	0.411002	0.310713
		71.4	0.394664	0.404772	0.212102
		71.5	0.400915	0.415218	0.103997
		71.6	0.412215	0.418284	0.038629
		71.7	0.388046	0.405176	-0.0229381
		71.8	0.438621	0.373128	-0.160617
		71.9	0.398482	0.456377	-0.22598
		72	0.396274	0.35318	-0.205946
		72.1	0.470502	0.334221	-0.171097
		72.2	0.434837	0.470022	-0.270227
		72.3	0.47368	0.34377	-0.208934
		72.4	0.48624	0.30157	-0.0903344
		72.5	0.441119	0.471526	-0.105249
		72.6	0.441346	0.384213	-0.0428564
		72.7	0.402346	0.394882	-0.0695989
		72.8	0.474257	0.350632	-0.0981047
		72.9	0.44403	0.426987	-0.132625
		73	0.451011	0.376109	-0.251907
		73.1	0.441145	0.355046	-0.171534
		73.2	0.419818	0.278459	-0.119088
		73.3	0.425221	0.209075	-0.0823584
		73.4	0.471091	0.336757	-0.0460822
		73.5	0.442353	0.318991	-0.148942
		73.6	0.401414	0.274888	-0.327093
		73.7	0.496413	0.267379	-0.354852
		73.8	0.462979	0.181301	-0.327216
		73.9	0.418592	0.162571	-0.277517
		74	0.474287	0.286738	-0.0923015
		74.1	0.393058	0.331916	0.127527
		74.2	0.41225	0.359681	0.262083
		74.3	0.452656	0.238514	0.236491
		74.4	0.418772	0.240401	0.132034
		74.5	0.386003	0.178128	0.046343
		74.6	0.40461	0.166419	0.132355
		74.7	0.423948	0.187229	0.195502
		74.8	0.432421	0.283807	0.0531255
		74.9	0.469566	0.243074	0.00119082
		75	0.432979	0.363316	-0.118351
		75.1	0.508373	0.364029	-0.12531
		75.2	0.377661	0.394584	-0.123953
		75.3	0.461411	0.331345	-0.208508
		75.4	0.44806	0.335213	-0.254764
		75.5	0.438765	0.313318	-0.278978
		75.6	0.480307	0.403752	-0.259777
		75.7	0.403516	0.436631	-0.240115
		75.8	0.454437	0.327605	-0.19292
		75.9	0.443092	0.405313	-0.21862
		76	0.42174	0.407089	-0.328213
		76.1	0.45855	0.30527	-0.266766
		76.2	0.463591	0.243243	-0.145199
		76.3	0.419469	0.332264	-0.142286
		76.4	0.43481	0.465682	-0.323633
		76.5	0.495309	0.340333	-0.2669
		76.6	0.442756	0.319353	-0.251075
		76.7	0.471096	0.277942	-0.212126
		76.8	0.473885	0.341697	-0.174385
		76.9	0.391243	0.372009	-0.152265
		77	0.538143	0.315393	-0.148952
		77.1	0.444911	0.356578	-0.223303
		77.2	0.444496	0.276901	-0.283423
		77.3	0.46026	0.299885	-0.280797
		77.4	0.474773	0.353214	-0.271136
		77.5	0.435365	0.240586	-0.0888029
		77.6	0.446314	0.270772	-0.0569563
		77.7	0.355694	0.355249	-0.129145
		77.8	0.471484	0.372134	-0.111367
		77.9	0.416978	0.302737	-0.0768753
		78	0.446186	0.286477	-0.0451332
		78.1	0.442308	0.414305	-0.0835782
		78.2	0.47771	0.392621	-0.157149
		78.3	0.467066	0.372409	-0.18231
		78.4	0.395869	0.282915	-0.00767256
		78.5	0.521936	0.234954	0.192595
		78.6	0.435146	0.377038	0.218455
		78.7	0.454222	0.367588	0.119284
		78.8	0.445928	0.286293	-0.0875909
		78.9	0.364638	0.25348	-0.185256
		79	0.472367	0.248039	-0.235028
		79.1	0.413444	0.258174	-0.187386
		79.2	0.388117	0.30282	-0.166129
		79.3	0.466692	0.344615	-0.299381
		79.4	0.447929	0.439093	-0.312945
		79.5	0.425602	0.376605	-0.322355
		79.6	0.45906	0.333892	-0.208106
		79.7	0.385374	0.316196	-0.310852
		79.8	0.456683	0.193218	-0.229452
		79.9	0.438803	0.114464	-0.15419
		80	0.366112	0.0763003	-0.273246
		80.1	0.448722	0.0846682	-0.310754
		80.2	0.474339	0.00948083	-0.321667
		80.3	0.375453	-0.0899039	-0.283861
		80.4	0.510088	-0.150808	-0.0880576
		80.5	0.385767	-0.20683	-0.0468573
		80.6	0.443378	-0.248525	0.00632636
		80.7	0.436698	-0.241038	0.0015144
		80.8	0.399851	-0.204468	0.00701326
		80.9	0.455247	-0.219615	-0.114398
		81	0.452959	-0.39647	-0.261709
		81.1	0.431309	-0.421078	-0.328381
		81.2	0.389975	-0.213525	-0.188848
		81.3	0.475858	-0.172829	-0.248957
		81.4	0.464786	-0.235322	-0.408113
		81.5	0.444291	-0.319512	-0.315502
		81.6	0.386522	-0.388625	-0.235388
		81.7	0.458565	-0.38735	-0.166459
		81.8	0.420634	-0.414996	-0.299698
		81.9	0.419584	-0.384344	-0.333508
		82	0.404975	-0.319878	-0.148911
		82.1	0.478238	-0.358508	-0.145974
		82.2	0.435042	-0.322084	-0.244704
		82.3	0.376304	-0.354969	-0.296456
		82.4	0.423914	-0.263615	-0.276248
		82.5	0.449506	-0.269738	-0.197538
		82.6	0.478149	-0.225057	-0.198999
		82.7	0.476568	-0.306224	-0.309186
		82.8	0.481031	-0.381336	-0.293447
		82.9	0.46372	-0.386765	-0.273326
		83	0.408652	-0.361898	-0.224871
		83.1	0.408819	-0.288375	-0.334349
		83.2	0.399295	-0.423102	-0.286761
		83.3	0.438742	-0.445322	-0.251095
		83.4	0.403961	-0.404443	-0.358583
		83.5	0.442186	-0.359466	-0.229079
		83.6	0.428085	-0.386549	-0.157541
		83.7	0.388049	-0.412059	-0.103465
		83.8	0.422883	-0.360959	-0.150653
		83.9	0.470048	-0.223321	-0.275215
		84	0.415447	-0.175534	-0.30203
		84.1	0.477775	-0.329427	-0.233784
		84.2	0.441972	-0.501182	-0.163842
		84.3	0.454658	-0.331639	-0.0969084
		84.4	0.481462	-0.367827	0.00793451
		84.5	0.436299	-0.424748	0.0522871
		84.6	0.395543	-0.379284	0.174005
		84.7	0.459936	-0.379684	0.136374
		84.8	0.477888	-0.34681	0.243365
		84.9	0.375751	-0.426605	0.235651
		85	0.493511	-0.369674	0.218066
		85.1	0.417595	-0.315313	0.196648
		85.2	0.479077	-0.397662	0.23276
		85.3	0.448513	-0.380875	0.272331
		85.4	0.477986	-0.359803	0.254544
		85.5	0.459863	-0.430336	0.294874
		85.6	0.45986	-0.351689	0.191463
		85.7	0.382256	-0.333904	0.144783
		85.8	0.470413	-0.312984	0.0374633
		85.9	0.441519	-0.407203	-0.043715
		86	0.388757	-0.426358	-0.143402
		86.1	0.519334	-0.283327	-0.224758
		86.2	0.404448	-0.37757	-0.2236
		86.3	0.3958	-0.373634	-0.313605
		86.4	0.485423	-0.327332	-0.371834
		86.5	0.372804	-0.302417	-0.3563
		86.6	0.379188	-0.315334	-0.396808
		86.7	0.377934	-0.367095	-0.412545
		86.8	0.352481	-0.354767	-0.361723
		86.9	0.406999	-0.306194	-0.424701
		87	0.433244	-0.433108	-0.275311
		87.1	0.428663	-0.367281	-0.271838
		87.2	0.426052	-0.263811	-0.176232
		87.3	0.444312	-0.311671	-0.207253
		87.4	0.444189	-0.378317	-0.34744
		87.5	0.428501	-0.294084	-0.35462
		87.6	0.432963	-0.273808	-0.272742
		87.7	0.413387	-0.333293	-0.340403
		87.8	0.420727	-0.204655	-0.327891
		87.9	0.440334	-0.0641924	-0.327149
		88	0.43089	-0.0426221	-0.164305
		88.1	0.460652	-0.150641	-0.227002
		88.2	0.397241	-0.193028	-0.244596
		88.3	0.506288	-0.315094	-0.237504
		88.4	0.440772	-0.381463	-0.350584
		88.5	0.482414	-0.448353	-0.297641
		88.6	0.413266	-0.256257	-0.165614
		88.7	0.436845	-0.257558	-0.100323
		88.8	0.451757	-0.248779	-0.0224145
		88.9	0.417025	-0.209828	0.0528312
		89	0.442667	-0.283805	0.0368529
		89.1	0.462532	-0.480873	-0.0125712
		89.2	0.445111	-0.304845	0.0924515
		89.3	0.463416	-0.226436	0.199297
		89.4	0.422259	-0.264165	0.295249
		89.5	0.462936	-0.215818	0.361233
		89.6	0.438014	-0.207063	0.280661
		89.7	0.450209	-0.130211	0.284326
		89.8	0.450518	-0.0831384	0.375247
		89.9	0.46862	-0.0736568	0.331645
		90	0.445035	-0.120347	0.26395
		90.1	0.463943	-0.0840822	0.266598
		90.2	0.375231	-0.0448207	0.250465
		90.3	0.486257	0.0325622	0.217053
		90.4	0.421888	0.107221	0.245808
		90.5	0.360563	0.268812	0.131248
		90.6	0.514769	0.298088	0.161157
		90.7	0.420399	0.304092	0.0445806
		90.8	0.37643	0.272526	0.115577
		90.9	0.466268	0.277184	-0.0213591
		91	0.434565	0.364995	-0.187946
		91.1	0.447983	0.389014	-0.199625
		91.2	0.474261	0.359001	-0.113563
		91.3	0.338459	0.350449	0.0614874
		91.4	0.365011	0.385865	0.0449983
		91.5	0.46373	0.436139	-0.0960521
		91.6	0.394549	0.405158	-0.104301
		91.7	0.432962	0.408799	-0.0378443
		91.8	0.46448	0.371319	0.0658162
		91.9	0.443946	0.291968	0.0244502
		92	0.462371	0.349004	-0.0501346
		92.1	0.434117	0.328582	-0.166669
		92.2	0.390151	0.283355	-0.14931
		92.3	0.455939	0.333027	-0.010748
		92.4	0.43894	0.384967	0.137891
		92.5	0.362248	0.3221	0.323311
		92.6	0.37268	0.356515	0.266292
		92.7	0.494525	0.353932	0.0496629
		92.8	0.384212	0.255081	-0.129169
		92.9	0.424088	0.311843	-0.19528
		93	0.478321	0.426325	-0.164602
		93.1	0.347326	0.370758	-0.18898
		93.2	0.424097	0.370318	-0.170905
		93.3	0.44329	0.370651	-0.216148
		93.4	0.415844	0.423635	-0.285539
		93.5	0.423071	0.358859	-0.116422
		93.6	0.427473	0.244839	0.0273377
		93.7	0.368722	0.20453	0.0749466
		93.8	0.305475	0.242786	0.0435653
		93.9	0.374635	0.322703	0.0323573
		94	0.508727	0.337297	-0.0829429
		94.1	0.34582	0.312472	-0.0443353
		94.2	0.428011	0.313048	-0.0614691
		94.3	0.447197	0.354081	-0.194096
		94.4	0.368578	0.335205	-0.216669
		94.5	0.315207	0.233718	-0.247207
		94.6	0.390851	0.442363	-0.30674
		94.7	0.446193	0.379317	-0.223021
		94.8	0.407677	0.243789	-0.0368951
		94.9	0.425705	0.257408	-0.0438059
		95	0.431759	0.360155	-0.0596794
		95.1	0.415762	0.441642	-0.012817
		95.2	0.371678	0.303166	-0.107353
		95.3	0.394677	0.352769	0.011207
		95.4	0.461591	0.414376	0.16894
		95.5	0.42147	0.344988	0.250797
		95.6	0.454778	0.372598	0.205118
		95.7	0.458796	0.315626	0.263933
		95.8	0.458635	0.374232	0.253031
		95.9	0.462827	0.357004	0.135117
		96	0.467013	0.385172	0.155127
		96.1	0.427822	0.349471	0.142964
		96.2	0.502923	0.392946	0.0667146
		96.3	0.445997	0.443907	0.0577684
		96.4	0.491671	0.325596	0.111246
		96.5	0.435912	0.269876	0.0545656
		96.6	0.449359	0.235236	0.0705799
		96.7	0.474008	0.162486	0.258687
		96.8	0.43469	0.150678	0.178824
		96.9	0.475158	0.137929	0.0962575
		97	0.470818	0.119018	-0.0169133
		97.1	0.404654	0.101691	-0.00656687
		97.2	0.41754	0.0962453	0.0621641
		97.3	0.45289	0.0348702	0.161419
		97.4	0.40036	0.129438	0.33061
		97.5	0.395816	0.129147	0.36579
		97.6	0.460194	0.2585	0.357451
		97.7	0.389161	0.344398	0.216348
		97.8	0.422056	0.409383	0.195214
		97.9	0.403953	0.280415	0.187821
		98	0.362383	0.119074	0.165708
		98.1	0.338401	0.0678303	0.154384
		98.2	0.433782	0.113019	0.119065
		98.3	0.445203	0.129389	0.105333
		98.4	0.38256	0.220524	0.202677
		98.5	0.46774	0.301413	0.19941
		98.6	0.454538	0.401355	0.13532
		98.7	0.389087	0.295962	0.00364232
		98.8	0.387634	0.287062	-0.0325145
		98.9	0.43259	0.348939	-0.0207176
		99	0.429507	0.358071	-0.0726818
		99.1	0.490286	0.266022	-0.103554
		99.2	0.393409	0.361189	-0.127931
		99.3	0.447821	0.374984	-0.101464
		99.4	0.485974	0.411091	-0.0705572
		99.5	0.419842	0.273114	-0.0732777
		99.6	0.472141	0.277644	-0.201936
		99.7	0.481511	0.35381	-0.135457
		99.8	0.44712	0.471456	-0.138904
		99.9	0.459646	0.235341	-0.0455614
		100	0.452747	0.199956	-0.0105862
		100.1	0.463411	0.426001	0.0103777
		100.2	0.427259	0.396653	-0.049805
		100.3	0.520491	0.217225	0.0799496
		100.4	0.418779	0.369726	0.117067
		100.5	0.404723	0.364855	0.0105424
		100.6	0.483049	0.256585	-0.0117856
		100.7	0.405938	0.279327	-0.227937
		100.8	0.441312	0.340059	-0.317753
		100.9	0.442208	0.268226	-0.204869
		101	0.41115	0.201565	-0.248537
		101.1	0.45616	0.265827	-0.212187
		101.2	0.45088	0.354564	-0.281869
		101.3	0.442522	0.423272	-0.343892
		101.4	0.454169	0.346105	-0.329147
		101.5	0.466317	0.398835	-0.192544
		101.6	0.426259	0.381082	-0.0167046
		101.7	0.488999	0.347698	-0.0925246
		101.8	0.400983	0.35738	-0.159384
		101.9	0.486022	0.394988	-0.121892
		102	0.452791	0.410702	-0.170406
		102.1	0.439334	0.204586	-0.277021
		102.2	0.473455	0.194486	-0.211929
		102.3	0.46264	0.212641	-0.19701
		102.4	0.487842	0.142128	-0.070919
		102.5	0.483677	0.189254	0.0502837
		102.6	0.491067	0.379111	0.0133663
		102.7	0.476976	0.366836	0.0607792
		102.8	0.484592	0.254314	0.127717
		102.9	0.461829	0.306892	0.146967
		103	0.44437	0.304176	0.25214
		103.1	0.456173	0.460168	0.226795
		103.2	0.432738	0.354702	0.122479
		103.3	0.455908	0.354388	0.127428
		103.4	0.483388	0.349731	-0.0097562
		103.5	0.40729	0.31957	-0.138847
		103.6	0.457938	0.30463	-0.0755052
		103.7	0.428558	0.278776	-0.0301257
		103.8	0.473848	0.463593	-0.0365759
		103.9	0.429078	0.342841	0.0214663
		104	0.490951	0.33959	-0.0606872
		104.1	0.452382	0.366417	-0.157172
		104.2	0.43182	0.337566	-0.30891
		104.3	0.477884	0.385671	-0.233398
		104.4	0.414324	0.338542	-0.0795648
		104.5	0.441349	0.29593	-0.00284645
		104.6	0.437354	0.326913	0.0577916
		104.7	0.435164	0.424302	0.0959349
		104.8	0.462281	0.413683	0.254148
		104.9	0.432996	0.373431	0.242929
		105	0.416446	0.354663	0.0688552
		105.1	0.450067	0.303497	-0.197451
		105.2	0.455863	0.334494	-0.177104
		105.3	0.434758	0.315984	-0.179941
		105.4	0.472241	0.486312	-0.160493
		105.5	0.434669	0.365597	-0.163105
		105.6	0.409329	0.321582	-0.195488
		105.7	0.486994	0.369551	-0.281443
		105.8	0.465994	0.38804	-0.372046
		105.9	0.423161	0.388455	-0.341517
		106	0.468002	0.377496	-0.283667
		106.1	0.421515	0.424326	-0.388331
		106.2	0.468168	0.357997	-0.356149
		106.3	0.400296	0.334945	-0.273886
		106.4	0.474214	0.314549	-0.373294
		106.5	0.470595	0.285014	-0.334837
		106.6	0.396634	0.318628	-0.247655
		106.7	0.497812	0.286845	-0.0738236
		106.8	0.419238	0.247454	0.141244
		106.9	0.453676	0.361393	0.238702
		107	0.435385	0.3678	0.227676
		107.1	0.446563	0.346513	0.12503
		107.2	0.477211	0.390743	0.264706
		107.3	0.426608	0.365322	0.329143
		107.4	0.457427	0.420297	0.216666
		107.5	0.453387	0.346629	0.256889
		107.6	0.413299	0.35984	0.354799
		107.7	0.452127	0.437789	0.321855
		107.8	0.448242	0.427797	0.29668
		107.9	0.477294	0.295607	0.270298
		108	0.433067	0.314396	0.177611
		108.1	0.498875	0.385838	0.276544
		108.2	0.396926	0.29409	0.119568
		108.3	0.499265	0.283635	0.090842
		108.4	0.435074	0.349072	0.1312
		108.5	0.446117	0.381863	0.290824
		108.6	0.400243	0.367554	0.218647
		108.7	0.365523	0.398531	0.330695
		108.8	0.469044	0.371247	0.349541
		108.9	0.457909	0.317361	0.332024
		109	0.426199	0.393825	0.322144
		109.1	0.474322	0.343907	0.376328
		109.2	0.375868	0.352492	0.351984
		109.3	0.457752	0.337422	0.280779
		109.4	0.492343	0.408464	0.250986
		109.5	0.446815	0.251763	0.331372
		109.6	0.492111	0.234392	0.200276
		109.7	0.443669	0.272177	0.223454
		109.8	0.455599	0.300813	0.172353
		109.9	0.473589	0.227494	0.221979
		110	0.445021	0.303816	0.2616
		110.1	0.48202	0.315369	0.35732
		110.2	0.434275	0.333874	0.37773
		110.3	0.494835	0.340284	0.318356
		110.4	0.459529	0.354215	0.270293
		110.5	0.4762	0.3903	0.307777
		110.6	0.449244	0.329268	0.288986
		110.7	0.406887	0.246651	0.268586
		110.8	0.461946	0.24376	0.316423
		110.9	0.44655	0.377285	0.270004
		111	0.481921	0.298244	0.23063
		111.1	0.454868	0.29682	0.323263
		111.2	0.439573	0.361877	0.382442
		111.3	0.420244	0.309369	0.279778
		111.4	0.407006	0.230459	0.245081
		111.5	0.44625	0.371714	0.169845
		111.6	0.470914	0.363594	0.198348
		111.7	0.433466	0.291169	0.259852
		111.8	0.410853	0.340646	0.230435
		111.9	0.472734	0.357316	0.256281
		112	0.374123	0.297189	0.267734
		112.1	0.393671	0.262121	0.210264
		112.2	0.466257	0.327821	0.163345
		112.3	0.39232	0.311806	-0.00481415
		112.4	0.469365	0.109701	-0.0323056
		112.5	0.420617	0.0499507	-0.0177527
		112.6	0.468469	0.0607797	0.026052
		112.7	0.48294	0.135239	0.0692006
		112.8	0.461629	0.274682	0.0711491
		112.9	0.481148	0.24005	0.112899
		113	0.414905	0.274313	0.119849
		113.1	0.408658	0.195131	0.167638
		113.2	0.40198	0.247928	0.130512
		113.3	0.356257	0.293078	0.0832237
		113.4	0.444817	0.432754	-0.105375
		113.5	0.358233	0.370437	-0.314014
		113.6	0.366391	0.424908	-0.248353
		113.7	0.45749	0.384506	-0.0625037
		113.8	0.438388	0.270613	-0.148432
		113.9	0.300233	0.346227	-0.158792
		114	0.443481	0.360211	-0.140742
		114.1	0.447911	0.293763	-0.19313
		114.2	0.357853	0.279607	-0.160744
		114.3	0.419029	0.361509	-0.206245
		114.4	0.464314	0.374446	-0.272416
		114.5	0.422292	0.325132	-0.145249
		114.6	0.465427	0.24539	-0.114497
		114.7	0.413111	0.270555	-0.1651
		114.8	0.398636	0.342442	-0.309363
		114.9	0.414716	0.399285	-0.231689
		115	0.437874	0.395808	-0.172697
		115.1	0.475837	0.447129	-0.151317
		115.2	0.464353	0.364976	-0.226823
		115.3	0.349525	0.335191	-0.057966
		115.4	0.478262	0.438864	-0.137779
		115.5	0.462542	0.31387	-0.172364
		115.6	0.339637	0.351176	-0.285073
		115.7	0.458615	0.288015	-0.252628
		115.8	0.475834	0.285628	-0.31503
		115.9	0.425085	0.264449	-0.28148
		116	0.426893	0.31312	-0.253528
		116.1	0.441028	0.410658	-0.207652
		116.2	0.362263	0.372503	-0.265562
		116.3	0.421508	0.391975	-0.251981
		116.4	0.446571	0.392123	-0.236273
		116.5	0.388446	0.325697	-0.105418
		116.6	0.451473	0.281593	-0.0826883
		116.7	0.429557	0.283478	-0.120551
		116.8	0.418423	0.421081	-0.222565
		116.9	0.465174	0.426047	-0.303055
		117	0.46135	0.358085	-0.244144
		117.1	0.420235	0.396847	-0.232939
		117.2	0.467619	0.376249	-0.261391
		117.3	0.447558	0.298922	-0.261589
		117.4	0.439641	0.346495	-0.25912
		117.5	0.448952	0.351448	-0.192521
		117.6	0.437894	0.295459	-0.212284
		117.7	0.450751	0.222237	-0.0814494
		117.8	0.479574	0.186815	0.00561567
		117.9	0.398573	0.177245	0.0355227
		118	0.368864	0.314253	0.0686473
		118.1	0.377389	0.296686	0.19122
		118.2	0.455592	0.27418	0.357076
		118.3	0.456287	0.160439	0.262021
		118.4	0.448627	-0.0147078	0.295984
		118.5	0.471037	0.00347891	0.276413
		118.6	0.451387	-0.00329318	0.309738
		118.7	0.472627	-0.0171082	0.329231
		118.8	0.426611	-0.0546962	0.290772
		118.9	0.478786	-0.103438	0.336908
		119	0.494247	-0.250419	0.370544
		119.1	0.419275	-0.353535	0.37768
		119.2	0.517344	-0.269826	0.162068
		119.3	0.413548	-0.255669	0.0172262
		119.4	0.366602	-0.390914	-0.0960829
		119.5	0.448634	-0.391175	-0.130559
		119.6	0.420765	-0.331937	-0.147303
		119.7	0.467211	-0.376667	-0.223152
		119.8	0.418767	-0.46167	-0.24647
		119.9	0.472001	-0.327766	-0.143036
		120	0.44227	-0.419112	-0.272737
		120.1	0.431294	-0.435972	-0.290211
		120.2	0.440282	-0.389634	-0.299978
		120.3	0.46609	-0.424432	-0.293578
		120.4	0.408039	-0.385648	-0.334933
		120.5	0.445974	-0.278273	-0.309593
		120.6	0.414442	-0.360807	-0.134044
		120.7	0.443008	-0.34342	-0.11973
		120.8	0.442394	-0.36939	-0.197205
		120.9	0.417081	-0.329272	-0.201086
		121	0.497761	-0.350717	-0.236336
		121.1	0.38751	-0.385433	-0.348072
		121.2	0.442796	-0.298811	-0.320544
		121.3	0.438602	-0.279524	-0.244325
		121.4	0.359027	-0.197095	-0.266654
		121.5	0.481292	-0.317345	-0.339132
		121.6	0.386868	-0.438581	-0.35408
		121.7	0.424623	-0.318672	-0.180887
		121.8	0.427524	-0.343116	-0.0776697
		121.9	0.443347	-0.221251	-0.0715404
		122	0.468152	-0.195136	-0.0135205
		122.1	0.447971	-0.204655	-0.0117862
		122.2	0.460923	-0.310961	0.0411228
		122.3	0.453965	-0.352018	0.0333063
		122.4	0.448104	-0.204328	-0.130405
		122.5	0.502678	-0.308218	-0.204526
		122.6	0.455428	-0.379926	-0.0905035
		122.7	0.453686	-0.313885	0.00196101
		122.8	0.498217	-0.314164	-0.00644563
		122.9	0.437453	-0.337111	-0.206357
		123	0.436823	-0.361853	-0.241982
		123.1	0.459113	-0.363497	-0.191217
		123.2	0.308464	-0.356541	-0.155538
		123.3	0.343917	-0.350606	-0.139022
		123.4	0.439144	-0.36554	-0.161703
		123.5	0.420846	-0.323626	-0.126497
		123.6	0.376096	-0.396216	-0.10862
		123.7	0.347285	-0.376445	-0.132679
		123.8	0.406087	-0.259782	-0.15622
		123.9	0.456628	-0.314509	-0.300095
		124	0.42315	-0.31916	-0.178538
		124.1	0.438071	-0.326339	-0.248193
		124.2	0.463309	-0.283772	-0.288082
		124.3	0.455081	-0.29532	-0.250176
		124.4	0.450695	-0.249129	-0.189825
		124.5	0.479594	-0.287783	-0.266064
		124.6	0.403666	-0.243771	-0.361502
		124.7	0.469904	-0.080308	-0.33167
		124.8	0.440071	-0.154657	-0.111952
		124.9	0.477922	-0.211777	-0.0233458
		125	0.438362	-0.245304	-0.0715933
		125.1	0.478099	-0.34059	-0.0294249
		125.2	0.424068	-0.420792	-0.264097
		125.3	0.437705	-0.368144	-0.362747
		125.4	0.466239	-0.284999	-0.262894
		125.5	0.36594	-0.26958	-0.32987
		125.6	0.410806	-0.311155	-0.275463
		125.7	0.476241	-0.367199	-0.262603
		125.8	0.381565	-0.308185	-0.252111
		125.9	0.427525	-0.338167	-0.302284
		126	0.510089	-0.424086	-0.316583
		126.1	0.366451	-0.323186	-0.241768
		126.2	0.479396	-0.353366	-0.258662
		126.3	0.460123	-0.323404	-0.193193
		126.4	0.398982	-0.280664	-0.119525
		126.5	0.496107	-0.389222	-0.0514303
		126.6	0.395195	-0.399984	0.056876
		126.7	0.430695	-0.29392	-0.104178
		126.8	0.462591	-0.19349	-0.360473
		126.9	0.464223	-0.232971	-0.249621
		127	0.46077	-0.271493	-0.313175
		127.1	0.446032	-0.414852	-0.311691
		127.2	0.441297	-0.312475	-0.258301
		127.3	0.450298	-0.290379	-0.303253
		127.4	0.417965	-0.406505	-0.302241
		127.5	0.449388	-0.337343	-0.400799
		127.6	0.427234	-0.234807	-0.286117
		127.7	0.430048	-0.26984	-0.247295
		127.8	0.435928	-0.330165	-0.261932
		127.9	0.443092	-0.43622	-0.189664
		128	0.387378	-0.419016	-0.213358
		128.1	0.470461	-0.296908	-0.233341
		128.2	0.420639	-0.301188	-0.195279
		128.3	0.414982	-0.307603	-0.28592
		128.4	0.475935	-0.409848	-0.304731
		128.5	0.340547	-0.405383	-0.189279
		128.6	0.421555	-0.325096	-0.299533
		128.7	0.462121	-0.313212	-0.343849
		128.8	0.436483	-0.384197	-0.228622
		128.9	0.451091	-0.376083	-0.359628
		129	0.413739	-0.271321	-0.334541
		129.1	0.419668	-0.260138	-0.27927
		129.2	0.423279	-0.421458	-0.315175
		129.3	0.493563	-0.367473	-0.306626
		129.4	0.432473	-0.309496	-0.360919
		129.5	0.457218	-0.393403	-0.355172
		129.6	0.461615	-0.390821	-0.354284
		129.7	0.383261	-0.358955	-0.199501
		129.8	0.443986	-0.359459	-0.130182
		129.9	0.47904	-0.315553	-0.0727106
		130	0.427998	-0.432286	-0.0146604
		130.1	0.46461	-0.318592	0.0198657
		130.2	0.483815	-0.358307	0.0745981
		130.3	0.411881	-0.424411	0.163528
		130.4	0.438457	-0.346384	0.0822347
		130.5	0.437482	-0.392177	0.0623256
		130.6	0.485728	-0.385999	0.0723949
		130.7	0.431175	-0.367016	-0.0437284
		130.8	0.429049	-0.315232	-0.0443338
		130.9	0.472766	-0.343344	-0.159582
		131	0.432119	-0.425482	-0.152879
		131.1	0.415584	-0.269463	-0.0574024
		131.2	0.493946	-0.201918	-0.0458343
		131.3	0.443756	-0.228602	-0.0977179
		131.4	0.496281	-0.337831	-0.245529
		131.5	0.454775	-0.380666	-0.259507
		131.6	0.450112	-0.330872	-0.186048
		131.7	0.472805	-0.326434	-0.259341
		131.8	0.480251	-0.380789	-0.30538
		131.9	0.459334	-0.341279	-0.299797
		132	0.417076	-0.26314	-0.288896
		132.1	0.45105	-0.271336	-0.333196
		132.2	0.4737	-0.35428	-0.220841
		132.3	0.372978	-0.36382	-0.12178
		132.4	0.403752	-0.297289	-0.144141
		132.5	0.469142	-0.302169	-0.32614
		132.6	0.3811	-0.41053	-0.417041
		132.7	0.403717	-0.29668	-0.340414
		132.8	0.467401	-0.394884	-0.286166
		132.9	0.433499	-0.381246	-0.224567
		133	0.402681	-0.259713	-0.0722931
		133.1	0.48479	-0.313928	-0.0927939
		133.2	0.414592	-0.380799	-0.180293
		133.3	0.448132	-0.349109	-0.130693
		133.4	0.421577	-0.313055	0.0147978
		133.5	0.420882	-0.28713	0.169867
		133.6	0.479667	-0.338583	0.261863
		133.7	0.371933	-0.37378	0.358634
		133.8	0.366173	-0.350176	0.244225
		133.9	0.465069	-0.326864	0.209893
		134	0.406308	-0.222613	0.143926
		134.1	0.431528	-0.167579	0.154107
		134.2	0.445842	-0.0329568	0.178653
		134.3	0.423976	0.0959896	0.159701
		134.4	0.463861	0.209193	0.0749939
		134.5	0.406237	0.407034	-0.0106051
		134.6	0.427195	0.421078	-0.0314023
		134.7	0.44102	0.263103	0.0693131
		134.8	0.454653	0.247018	0.233067
		134.9	0.425368	0.307126	0.219158
		135	0.393742	0.361425	0.183261
		135.1	0.385115	0.388315	0.236651
		135.2	0.510427	0.304153	0.194885
		135.3	0.440372	0.37334	-0.0246365
		135.4	0.41407	0.341795	-0.0773112
		135.5	0.451255	0.364553	-0.168553
		135.6	0.442485	0.28749	-0.216284
		135.7	0.442386	0.292436	-0.139859
		135.8	0.448329	0.341576	-0.0294607
		135.9	0.370276	0.338787	-0.170391
		136	0.445092	0.397994	-0.224188
		136.1	0.45947	0.374637	-0.0968399
		136.2	0.458499	0.421617	-0.11496
		136.3	0.464415	0.384459	-0.190052
		136.4	0.431412	0.433161	-0.218626
		136.5	0.472471	0.426948	-0.352518
		136.6	0.389102	0.31321	-0.272898
		136.7	0.381908	0.375302	-0.269741
		136.8	0.446587	0.257037	-0.171353
		136.9	0.413703	0.206091	-0.033207
		137	0.468863	0.112374	0.00853174
		137.1	0.424244	0.110717	-0.101085
		137.2	0.405468	0.0687003	-0.0791179
		137.3	0.48638	0.120901	-0.0993037
		137.4	0.408219	0.35261	-0.224802
		137.5	0.40545	0.161138	-0.156179
		137.6	0.475023	-0.105601	-0.160084
		137.7	0.438134	-0.247514	-0.236396
		137.8	0.462155	-0.256453	-0.250668
		137.9	0.419469	-0.350019	-0.28507
		138	0.383361	-0.40811	-0.21076
		138.1	0.49226	-0.270942	-0.0456978
		138.2	0.358943	-0.409609	0.019261
		138.3	0.239081	-0.295753	-0.00864897
		138.4	0.476221	-0.310492	0.00193593
		138.5	0.416119	-0.413023	0.0432353
		138.6	0.34485	-0.388948	-0.0419482
		138.7	0.436702	-0.378228	-0.281794
		138.8	0.434078	-0.352025	-0.376885
		138.9	0.463569	-0.434978	-0.297745
		139	0.425329	-0.374165	-0.240745
		139.1	0.494259	-0.330281	-0.279649
		139.2	0.404486	-0.398977	-0.245991
		139.3	0.383851	-0.330988	-0.324352
		139.4	0.535268	-0.294913	-0.265232
		139.5	0.402021	-0.44807	-0.259119
		139.6	0.416797	-0.312652	-0.279666
		139.7	0.502302	-0.206745	-0.296166
		139.8	0.412119	-0.181774	-0.0241383
		139.9	0.481069	-0.0916235	-0.00773985
		140	0.467015	-0.12167	-0.0852205
		140.1	0.488434	-0.0826321	-0.158813
		140.2	0.434955	-0.227287	-0.198772
		140.3	0.492438	-0.415726	-0.221459
		140.4	0.38273	-0.37638	-0.153634
		140.5	0.394996	-0.331857	-0.0420767
		140.6	0.499041	-0.32737	-0.130905
		140.7	0.37371	-0.375813	-0.284931
		140.8	0.322778	-0.394277	-0.396242
		140.9	0.331646	-0.410101	-0.252567
		141	0.468406	-0.381262	-0.264177
		141.1	0.439532	-0.316021	-0.285119
		141.2	0.408308	-0.275439	-0.276322
		141.3	0.456315	-0.385483	-0.330364
		141.4	0.45025	-0.330482	-0.360021
		141.5	0.439061	-0.272124	-0.287356
		141.6	0.411723	-0.286878	-0.259562
		141.7	0.407804	-0.298736	-0.371821
		141.8	0.454196	-0.288659	-0.303889
		141.9	0.466458	-0.339807	-0.316605
		142	0.438957	-0.370481	-0.262417
		142.1	0.449336	-0.247485	-0.283263
		142.2	0.472714	-0.310908	-0.298653
		142.3	0.346225	-0.427048	-0.245525
		142.4	0.392989	-0.426561	-0.232424
		142.5	0.486723	-0.315478	-0.392662
		142.6	0.342855	-0.298128	-0.22502
		142.7	0.457885	-0.335263	-0.239573
		142.8	0.473104	-0.366505	-0.355489
		142.9	0.373444	-0.367745	-0.316091
		143	0.441466	-0.364467	-0.278792
		143.1	0.497042	-0.410886	-0.344635
		143.2	0.364309	-0.411977	-0.343199
		143.3	0.457812	-0.349822	-0.33674
		143.4	0.456323	-0.359625	-0.286405
		143.5	0.40992	-0.392942	-0.165475
		143.6	0.497364	-0.436649	-0.275853
		143.7	0.397281	-0.380395	-0.242045
		143.8	0.418727	-0.386695	-0.227215
		143.9	0.430195	-0.31444	-0.31834
		144	0.475531	-0.216035	-0.266225
		144.1	0.475391	-0.361824	-0.236544
		144.2	0.458595	-0.350604	-0.313158
		144.3	0.406516	-0.232355	-0.307497
		144.4	0.433277	-0.296286	-0.149439
		144.5	0.453921	-0.42694	-0.0381169
		144.6	0.414992	-0.303834	0.0746495
		144.7	0.439145	-0.36826	0.104835
		144.8	0.460842	-0.326175	0.117061
		144.9	0.411327	-0.307417	0.0631696
		145	0.411294	-0.384004	-0.0439914
		145.1	0.480922	-0.433236	-0.12044
		145.2	0.435139	-0.391713	-0.0766503
		145.3	0.389639	-0.43803	-0.0380021
		145.4	0.44861	-0.298965	-0.088863
		145.5	0.466	-0.319063	-0.117288
		145.6	0.412324	-0.328434	-0.0502948
		145.7	0.467159	-0.425145	-0.0177845
		145.8	0.39797	-0.430898	-0.0286441
		145.9	0.43438	-0.343413	-0.0684019
		146	0.45141	-0.416616	-0.167917
		146.1	0.448811	-0.424254	-0.227079
		146.2	0.411465	-0.425342	-0.150037
		146.3	0.471796	-0.439976	-0.252818
		146.4	0.461192	-0.395163	-0.351226
		146.5	0.451231	-0.39975	-0.269504
		146.6	0.443828	-0.38244	-0.256188
		146.7	0.447758	-0.358094	-0.295704
		146.8	0.409599	-0.316508	-0.344841
		146.9	0.438471	-0.32486	-0.23741
		147	0.461554	-0.400163	-0.290568
		147.1	0.435639	-0.4061	-0.280447
		147.2	0.480594	-0.345778	-0.318468
		147.3	0.455841	-0.44566	-0.389111
		147.4	0.448805	-0.368483	-0.399747
		147.5	0.483372	-0.263827	-0.264954
		147.6	0.455965	-0.335872	-0.265838
		147.7	0.456585	-0.377749	-0.333471
		147.8	0.477866	-0.468433	-0.334395
		147.9	0.44578	-0.413907	-0.349532
		148	0.491409	-0.448193	-0.323173
		148.1	0.452186	-0.355002	-0.339784
		148.2	0.454204	-0.318036	-0.301789
		148.3	0.471064	-0.417127	-0.293931
		148.4	0.37461	-0.412609	-0.326785
		148.5	0.440441	-0.335513	-0.281439
		148.6	0.397864	-0.458578	-0.23846
		148.7	0.40707	-0.405658	-0.342211
		148.8	0.485589	-0.357712	-0.310315
		148.9	0.372966	-0.318125	-0.219823
		149	0.411543	-0.275072	-0.316763
		149.1	0.424204	-0.330213	-0.273349
		149.2	0.350924	-0.371272	-0.265686
		149.3	0.446006	-0.325358	-0.279326
		149.4	0.432099	-0.336069	-0.335316
		149.5	0.379071	-0.363864	-0.249836
		149.6	0.44616	-0.352963	-0.212881
		149.7	0.451381	-0.376603	-0.290701
		149.8	0.468089	-0.287807	-0.280593
		149.9	0.421999	-0.244288	-0.325544
		150	0.394919	-0.253072	-0.280916
		150.1	0.502022	-0.349792	-0.256664
		150.2	0.391702	-0.353507	-0.273113
		150.3	0.411362	-0.296841	-0.324519
		150.4	0.455466	-0.325478	-0.244791
		150.5	0.447826	-0.379618	-0.288971
		150.6	0.390636	-0.335922	-0.323269
		150.7	0.503682	-0.296695	-0.270091
		150.8	0.397335	-0.316577	-0.218753
		150.9	0.486612	-0.369557	-0.248419
		151	0.425791	-0.341336	-0.221159
		151.1	0.443277	-0.3331	-0.186809
		151.2	0.490851	-0.339252	-0.274394
		151.3	0.408789	-0.301239	-0.228573
		151.4	0.497836	-0.229383	-0.300406
		151.5	0.427669	-0.39804	-0.265356
		151.6	0.398856	-0.388816	-0.238699
		151.7	0.524831	-0.256114	-0.335205
		151.8	0.415698	-0.250851	-0.299913
		151.9	0.446238	-0.352392	-0.228138
		152	0.449724	-0.383222	-0.250261
		152.1	0.379156	-0.316453	-0.330942
		152.2	0.458608	-0.287133	-0.317588
		152.3	0.488027	-0.31252	-0.317552
		152.4	0.436093	-0.321369	-0.315493
		152.5	0.481059	-0.355713	-0.329796
		152.6	0.441893	-0.389035	-0.358215
		152.7	0.440317	-0.3231	-0.194694
		152.8	0.483239	-0.188719	-0.315833
		152.9	0.433656	-0.177652	-0.333674
		153	0.407966	-0.0915615	-0.308304
		153.1	0.465541	-0.035682	-0.33009
		153.2	0.458824	0.0222691	-0.354855
		153.3	0.449898	-0.201322	-0.314206
		153.4	0.448142	-0.315432	-0.303824
		153.5	0.449083	-0.298866	-0.357553
		153.6	0.451264	-0.377031	-0.340339
		153.7	0.435596	-0.235758	-0.359173
		153.8	0.452625	-0.187786	-0.335956
		153.9	0.411198	-0.277578	-0.381733
		154	0.441391	-0.330169	-0.356154
		154.1	0.45112	-0.31803	-0.276758
		154.2	0.382925	-0.399982	-0.285721
		154.3	0.368112	-0.268501	-0.315583
		154.4	0.35947	-0.238541	-0.225955
		154.5	0.472892	-0.261457	-0.250346
		154.6	0.379296	-0.419685	-0.282074
		154.7	0.399235	-0.314506	-0.36821
		154.8	0.449952	-0.297069	-0.172868
		154.9	0.378612	-0.308484	-0.207421
		155	0.46231	-0.26248	-0.197265
		155.1	0.417642	-0.43692	-0.164638
		155.2	0.431523	-0.391855	-0.167872
		155.3	0.483238	-0.425243	-0.245782
		155.4	0.433663	-0.420729	-0.134761
		155.5	0.481227	-0.332318	-0.00954668
		155.6	0.435827	-0.472264	0.00427594
		155.7	0.492796	-0.388918	-0.0256781
		155.8	0.429661	-0.372076	-0.117867
		155.9	0.492638	-0.324813	-0.0584493
		156	0.475419	-0.359831	-0.0455337
		156.1	0.504536	-0.304838	-0.061738
		156.2	0.46436	-0.348671	-0.0566659
		156.3	0.399996	-0.35735	-0.0411315
		156.4	0.480224	-0.346424	-0.0148592
		156.5	0.450364	-0.291121	-0.0592617
		156.6	0.397734	-0.315388	-0.0136466
		156.7	0.466122	-0.29143	0.038208
		156.8	0.439702	-0.192203	0.215417
		156.9	0.320791	-0.106813	0.156005
		157	0.422427	-0.0969547	0.163447
		157.1	0.486234	-0.109502	0.295924
		157.2	0.326545	-0.154	0.382842
		157.3	0.443219	-0.232182	0.123527
		157.4	0.460447	-0.280059	-0.0182083
		157.5	0.381293	-0.27447	-0.159951
		157.6	0.431365	-0.172973	-0.262013
		157.7	0.475925	-0.314841	-0.27523
		157.8	0.379143	-0.409189	-0.199862
		157.9	0.510834	-0.27559	-0.197832
		158	0.432352	-0.165099	-0.11693
		158.1	0.459945	-0.139984	-0.084599
		158.2	0.448547	-0.185745	-0.0011873
		158.3	0.402836	-0.324434	-0.0326515
		158.4	0.468218	-0.40124	-0.0878267
		158.5	0.430935	-0.296178	0.0107462
		158.6	0.453108	-0.178848	0.109429
		158.7	0.453857	-0.155631	0.0815942
		158.8	0.457002	-0.276381	-0.001232
		158.9	0.441179	-0.399074	0.0546501
		159	0.478455	-0.404148	0.0514778
		159.1	0.47071	-0.426626	0.134908
		159.2	0.407302	-0.315323	0.315136
		159.3	0.421347	-0.203435	0.361535
		159.4	0.462282	-0.292825	0.221911
		159.5	0.394461	-0.372228	0.155246
		159.6	0.448117	-0.319602	0.185898
		159.7	0.454197	-0.391207	0.194716
		159.8	0.38348	-0.389619	0.220335
		159.9	0.483153	-0.363875	0.245185
		160	0.428982	-0.312402	0.256813
		160.1	0.38993	-0.340678	0.185436
		160.2	0.407012	-0.304759	0.264869
		160.3	0.362906	-0.26697	0.0858144
		160.4	0.478	-0.334502	0.0768215
		160.5	0.445963	-0.260412	0.00799394
		160.6	0.411733	-0.296071	0.053626
		160.7	0.450322	-0.228177	0.163332
		160.8	0.434001	-0.29235	0.102581
		160.9	0.418283	-0.361811	0.283623
		161	0.425216	-0.337472	0.323849
		161.1	0.442885	-0.308696	0.298896
		161.2	0.459021	-0.318937	0.231371
		161.3	0.436138	-0.419304	0.130397
		161.4	0.474183	-0.368938	0.0588379
		161.5	0.463903	-0.218465	0.0801965
		161.6	0.422281	-0.205472	0.0833717
		161.7	0.449396	-0.276662	0.157306
		161.8	0.446536	-0.376884	0.346964
		161.9	0.435045	-0.366186	0.321668
		162	0.450018	-0.3184	0.253973
		162.1	0.445302	-0.391557	0.266816
		162.2	0.472233	-0.364476	0.207983
		162.3	0.426899	-0.37166	0.245417
		162.4	0.462021	-0.309547	0.315001
		162.5	0.464163	-0.333177	0.241078
		162.6	0.453912	-0.441389	0.0803066
		162.7	0.479039	-0.351226	0.173556
		162.8	0.455913	-0.237817	0.297707
		162.9	0.487809	-0.309687	0.225105
		163	0.444081	-0.401319	0.157674
		163.1	0.475687	-0.282798	0.0848387
		163.2	0.412049	-0.200397	0.00856497
		163.3	0.405852	-0.253285	0.0440571
		163.4	0.473287	-0.35522	0.00172191
		163.5	0.402219	-0.392018	-0.192175
		163.6	0.4447	-0.363828	-0.209931
		163.7	0.473298	-0.311226	-0.0914358
		163.8	0.433938	-0.300527	-0.170306
		163.9	0.471145	-0.281079	-0.226794
		164	0.449846	-0.379598	-0.198349
		164.1	0.430868	-0.351559	-0.222342
		164.2	0.465232	-0.490337	-0.227361
		164.3	0.435855	-0.334448	-0.240656
		164.4	0.409464	-0.314969	-0.0620245
		164.5	0.413907	-0.331314	0.182822
		164.6	0.505607	-0.348006	0.209143
		164.7	0.390471	-0.346375	0.184326
		164.8	0.435233	-0.380986	0.272385
		164.9	0.490712	-0.448214	0.197235
		165	0.367016	-0.386692	0.0614559
		165.1	0.445239	-0.30447	-0.114021
		165.2	0.442005	-0.338507	-0.277207
		165.3	0.36065	-0.336996	-0.177883
		165.4	0.387154	-0.366757	-0.0624586
		165.5	0.48235	-0.295237	-0.0536032
		165.6	0.423726	-0.379237	-0.0597426
		165.7	0.374537	-0.369725	-0.115215
		165.8	0.467284	-0.328856	-0.252374
		165.9	0.425359	-0.419494	-0.232873
		166	0.410184	-0.336172	-0.204213
		166.1	0.45954	-0.352679	-0.168157
		166.2	0.417157	-0.380159	-0.185762
		166.3	0.44379	-0.300754	-0.25584
		166.4	0.458554	-0.340335	-0.211597
		166.5	0.405377	-0.405098	-0.0134014
		166.6	0.442536	-0.33795	0.0424715
		166.7	0.42274	-0.246218	0.0739909
		166.8	0.414397	-0.369481	-0.0524066
		166.9	0.492221	-0.426054	-0.0892568
		167	0.445881	-0.346671	-0.13531
		167.1	0.440931	-0.301371	-0.13758
		167.2	0.428318	-0.388214	-0.191988
		167.3	0.435305	-0.342533	-0.157762
		167.4	0.428846	-0.292119	-0.201004
		167.5	0.443416	-0.403164	-0.303478
		167.6	0.469514	-0.388052	-0.168683
		167.7	0.347743	-0.28621	-0.0726704
		167.8	0.262231	-0.284423	-0.0825225
		167.9	0.405603	-0.35496	-0.149842
		168	0.45221	-0.382201	-0.267482
		168.1	0.409225	-0.366203	-0.258188
		168.2	0.421899	-0.279816	-0.279039
		168.3	0.406265	-0.250253	-0.358886
		168.4	0.443387	-0.228662	-0.283246
		168.5	0.44215	-0.288013	-0.263735
		168.6	0.440027	-0.449099	-0.288395
		168.7	0.458098	-0.354189	-0.305935
		168.8	0.448963	-0.345922	-0.311539
		168.9	0.418004	-0.370959	-0.31322
		169	0.471306	-0.376001	-0.290708
		169.1	0.445448	-0.423873	-0.353239
		169.2	0.484031	-0.379437	-0.339456
		169.3	0.458046	-0.358627	-0.23552
		169.4	0.458861	-0.3655	-0.309789
		169.5	0.44234	-0.376798	-0.320782
		169.6	0.410297	-0.364732	-0.192659
		169.7	0.489862	-0.29106	-0.239841
		169.8	0.428348	-0.350332	-0.200207
		169.9	0.418034	-0.31907	-0.0784351
		170	0.450578	-0.303944	0.037189
		170.1	0.379758	-0.303881	0.249461
		170.2	0.372437	-0.168811	0.305212
		170.3	0.414189	-0.135086	0.323599
		170.4	0.450335	-0.232984	0.302919
		170.5	0.424888	-0.308416	0.327981
		170.6	0.403422	-0.334181	0.289614
		170.7	0.458315	-0.323989	0.279359
		170.8	0.456434	-0.298625	0.188352
		170.9	0.391082	-0.365177	0.0673899
		171	0.442469	-0.388907	0.0351653
		171.1	0.39802	-0.312726	-0.0245842
		171.2	0.424153	-0.346589	0.136918
		171.3	0.482977	-0.305373	0.187441
		171.4	0.374176	-0.294429	0.264683
		171.5	0.361475	-0.293816	0.209129
		171.6	0.494799	-0.41037	0.18004
		171.7	0.415294	-0.376991	0.304488
		171.8	0.387689	-0.286033	0.306372
		171.9	0.48622	-0.333114	0.157598
		172	0.409181	-0.394342	0.138059
		172.1	0.449038	-0.359782	0.233688
		172.2	0.462853	-0.438144	0.1744
		172.3	0.452246	-0.41476	0.150932
		172.4	0.423576	-0.465536	0.159868
		172.5	0.419855	-0.406061	0.303591
		172.6	0.476701	-0.408788	0.280568
		172.7	0.419098	-0.343293	0.19688
		172.8	0.457953	-0.286082	0.0811268
		172.9	0.434016	-0.424968	0.0632173
		173	0.400318	-0.417319	0.127683
		173.1	0.457842	-0.323847	0.0481477
		173.2	0.381935	-0.289987	0.055409
		173.3	0.447554	-0.413159	0.093558
		173.4	0.460494	-0.387281	0.0686795
		173.5	0.469812	-0.222853	0.148653
		173.6	0.437461	-0.332436	0.312795
		173.7	0.462062	-0.369111	0.307979
		173.8	0.458479	-0.235975	0.316584
		173.9	0.490118	-0.181148	0.311917
		174	0.411533	-0.0335995	0.243671
		174.1	0.400927	0.0320492	0.147535
		174.2	0.45101	-0.024823	0.0454591
		174.3	0.428258	-0.097315	-0.0135838
		174.4	0.498242	-0.113908	-0.0120472
		174.5	0.420248	-0.259162	-0.112191
		174.6	0.414504	-0.301652	-0.164149
		174.7	0.483837	-0.245253	-0.132925
		174.8	0.378713	-0.271608	-0.00796044
		174.9	0.477896	-0.374159	0.0639413
		175	0.353969	-0.322964	0.0103866
		175.1	0.416426	-0.316717	-0.0272
		175.2	0.456647	-0.383067	-0.0488926
		175.3	0.417712	-0.428447	-0.104395
		175.4	0.434357	-0.33919	-0.237543
		175.5	0.438868	-0.393271	-0.156134
		175.6	0.409209	-0.338227	-0.124426
		175.7	0.455885	-0.333924	-0.265334
		175.8	0.389935	-0.257025	-0.224293
		175.9	0.432424	-0.237221	-0.216624
		176	0.435245	-0.275033	-0.337287
		176.1	0.475065	-0.315379	-0.304333
		176.2	0.484262	-0.470279	-0.290904
		176.3	0.415577	-0.321417	-0.256177
		176.4	0.429218	-0.305627	-0.381751
		176.5	0.477293	-0.298992	-0.202486
		176.6	0.423355	-0.327488	-0.0624963
		176.7	0.438096	-0.365922	-0.0175129
		176.8	0.378842	-0.303871	0.0292178
		176.9	0.44757	-0.333704	-0.00322634
		177	0.466422	-0.382771	-0.0174287
		177.1	0.415809	-0.300207	0.0724401
		177.2	0.455279	-0.229188	0.191605
		177.3	0.423178	-0.163692	0.357568
		177.4	0.503174	-0.203087	0.265258
		177.5	0.445595	-0.457438	0.190435
		177.6	0.415239	-0.352442	0.199743
		177.7	0.514219	-0.24269	0.00338612
		177.8	0.370436	-0.214271	0.0184812
		177.9	0.38986	-0.223791	-0.0302047
		178	0.530735	-0.220019	-0.0214999
		178.1	0.412749	-0.273523	0.00906178
		178.2	0.42673	-0.3501	0.0388013
		178.3	0.410752	-0.367834	0.018334
		178.4	0.401622	-0.338002	-0.0178591
		178.5	0.447316	-0.198873	-0.0935733
		178.6	0.448677	-0.139994	0.00208813
		178.7	0.399125	-0.293711	0.0307542
		178.8	0.45073	-0.33078	0.0103323
		178.9	0.420021	-0.334029	-0.0138554
		179	0.409834	-0.358073	0.0622239
		179.1	0.442936	-0.396015	-0.0742617
		179.2	0.351812	-0.361872	-0.0572069
		179.3	0.371667	-0.400114	-0.0656909
		179.4	0.417985	-0.337018	-0.0887717
		179.5	0.463424	-0.359003	-0.125406
		179.6	0.368401	-0.339857	-0.191202
		179.7	0.3808	-0.383729	-0.135218
		179.8	0.381017	-0.410163	-0.120801
		179.9	0.343972	-0.312725	-0.246165
		180	0.377211	-0.277461	-0.169375
		180.1	0.410297	-0.414843	-0.276005
		180.2	0.448984	-0.431157	-0.162276
		180.3	0.457442	-0.357771	-0.11287
		180.4	0.415334	-0.383079	-0.104742
		180.5	0.416029	-0.418855	-0.0522082
		180.6	0.437586	-0.340798	-0.159988
		180.7	0.437151	-0.348033	-0.314799
		180.8	0.484524	-0.390565	-0.160866
		180.9	0.423429	-0.253865	0.0651005
		181	0.324204	-0.25925	0.214529
		181.1	0.473464	-0.224473	0.309851
		181.2	0.458018	-0.220306	0.19587
		181.3	0.398751	-0.170175	0.110819
		181.4	0.476979	-0.161771	0.00969828
		181.5	0.438227	-0.19124	0.013387
		181.6	0.470847	-0.168804	0.0971778
		181.7	0.449792	-0.317447	0.0411809
		181.8	0.412215	-0.445348	-0.0315305
		181.9	0.500832	-0.25513	-0.161225
		182	0.39138	-0.252844	-0.31949
		182.1	0.469209	-0.320381	-0.243791
		182.2	0.466262	-0.390567	-0.148053
		182.3	0.381322	-0.336783	-0.105402
		182.4	0.441729	-0.386262	-0.183348
		182.5	0.447895	-0.430769	-0.124236
		182.6	0.430941	-0.31535	-0.0348877
		182.7	0.484357	-0.327909	0.0682508
		182.8	0.469103	-0.363664	-0.0745487
		182.9	0.423403	-0.224791	0.0363768
		183	0.497568	-0.192029	0.0972132
		183.1	0.437842	-0.134365	-0.0170084
		183.2	0.496417	-0.257735	-0.144794
		183.3	0.411583	-0.384911	0.00729049
		183.4	0.449761	-0.373758	0.0589363
		183.5	0.384172	-0.345457	0.124453
		183.6	0.238301	-0.401031	0.175028
		183.7	0.28404	-0.339526	0.203877
		183.8	0.502353	-0.435113	0.093465
		183.9	0.418509	-0.445758	0.038251
		184	0.371732	-0.329036	0.101315
		184.1	0.477196	-0.364317	0.177534
		184.2	0.438758	-0.446133	0.116168
		184.3	0.35833	-0.369364	0.00895076
		184.4	0.430774	-0.406569	0.128927
		184.5	0.465686	-0.381152	0.163748
		184.6	0.476728	-0.370505	0.136818
		184.7	0.416167	-0.402641	0.103458
		184.8	0.424355	-0.364879	0.147561
		184.9	0.459567	-0.427844	0.117562
		185	0.422194	-0.336563	0.155718
		185.1	0.42503	-0.37139	0.125815
		185.2	0.484933	-0.41213	0.294578
		185.3	0.439629	-0.454635	0.378727
		185.4	0.456734	-0.316437	0.226134
		185.5	0.423402	-0.37146	0.287624
		185.6	0.449404	-0.452841	0.31883
		185.7	0.372709	-0.362384	0.255734
		185.8	0.419151	-0.368989	0.322486
		185.9	0.450661	-0.442092	0.292923
		186	0.457381	-0.405148	0.310691
		186.1	0.42855	-0.406296	0.31546
		186.2	0.467403	-0.348436	0.26213
		186.3	0.459121	-0.316671	0.337911
		186.4	0.44154	-0.450094	0.214548
		186.5	0.466033	-0.367991	0.183075
		186.6	0.48222	-0.279808	0.0477336
		186.7	0.481507	-0.286919	0.0244676
		186.8	0.481884	-0.357732	0.0577296
		186.9	0.475265	-0.391057	0.109676
		187	0.459798	-0.330054	0.221957
		187.1	0.440192	-0.285429	0.22799
		187.2	0.454281	-0.381073	0.230311
		187.3	0.434671	-0.425022	0.174152
		187.4	0.396541	-0.401281	0.421175
		187.5	0.433571	-0.402333	0.278908
		187.6	0.420483	-0.3161	0.205135
		187.7	0.392129	-0.283402	0.327731
		187.8	0.497351	-0.360387	0.299953
		187.9	0.422586	-0.4159	0.324419
		188	0.399034	-0.362968	0.389566
		188.1	0.435619	-0.313437	0.311194
		188.2	0.479499	-0.301293	0.251357
		188.3	0.452497	-0.425466	0.274037
		188.4	0.462996	-0.36533	0.346366
		188.5	0.43645	-0.327403	0.361089
		188.6	0.46783	-0.313553	0.267516
		188.7	0.427889	-0.370048	0.330495
		188.8	0.44181	-0.327358	0.293032
		188.9	0.445837	-0.24411	0.173454
		189	0.469391	-0.279489	0.0387196
		189.1	0.425718	-0.402469	-0.0237692
		189.2	0.417316	-0.213944	0.0130576
		189.3	0.442198	-0.0887449	0.118514
		189.4	0.390513	-0.099368	-0.0310392
		189.5	0.458155	-0.246413	-0.0681922
		189.6	0.434158	-0.211746	0.145684
		189.7	0.397596	-0.152687	0.259693
		189.8	0.368043	-0.179725	0.25439
		189.9	0.444377	-0.248314	0.256837
		190	0.490041	-0.352081	0.268824
		190.1	0.430999	-0.388331	0.309501
		190.2	0.46437	-0.355267	0.372725
		190.3	0.420491	-0.367563	0.342891
		190.4	0.435548	-0.350548	0.25596
		190.5	0.486088	-0.278311	0.187384
		190.6	0.442119	-0.151333	0.194355
		190.7	0.489178	-0.175244	0.300869
		190.8	0.426057	-0.428548	0.254795
		190.9	0.420896	-0.334892	0.240232
		191	0.474752	-0.33401	0.267018
		191.1	0.479291	-0.402184	0.306976
		191.2	0.422084	-0.360004	0.309228
		191.3	0.494609	-0.371425	0.35915
		191.4	0.447618	-0.346817	0.272513
		191.5	0.457141	-0.386078	0.104579
		191.6	0.467252	-0.363153	0.0026504
		191.7	0.430508	-0.417518	0.0111678
		191.8	0.44854	-0.419794	-0.0309579
		191.9	0.444783	-0.364364	-0.176304
		192	0.425104	-0.276326	-0.235995
		192.1	0.468326	-0.242406	-0.350963
		192.2	0.431665	-0.311064	-0.209757
		192.3	0.435176	-0.399703	-0.179876
		192.4	0.449896	-0.342066	-0.145573
		192.5	0.436435	-0.248623	-0.096558
		192.6	0.466607	-0.350748	-0.137593
		192.7	0.471826	-0.282506	-0.154606
		192.8	0.418042	-0.255208	-0.255748
		192.9	0.449416	-0.332821	-0.166257
		193	0.476455	-0.359908	-0.137789
		193.1	0.432004	-0.420952	-0.229056
		193.2	0.466109	-0.398879	-0.145385
		193.3	0.470675	-0.389313	-0.141937
		193.4	0.374328	-0.372244	0.0371228
		193.5	0.433116	-0.346429	0.0597136
		193.6	0.460471	-0.345217	-0.0649871
		193.7	0.416508	-0.418698	-0.129014
		193.8	0.489793	-0.397399	-0.0798906
		193.9	0.445993	-0.250339	0.00950736
		194	0.485277	-0.181244	0.145949
		194.1	0.436405	-0.37588	0.117202
		194.2	0.443904	-0.278394	0.385142
		194.3	0.470753	-0.230841	0.323577
		194.4	0.379602	-0.175746	0.148153
		194.5	0.450759	-0.219791	0.146047
		194.6	0.443181	-0.317102	0.204284
		194.7	0.32229	-0.323689	0.279278
		194.8	0.37617	-0.336207	0.33926
		194.9	0.460336	-0.209774	0.139212
		195	0.457516	-0.27904	0.0230185
		195.1	0.381869	-0.369066	-0.104457
		195.2	0.454277	-0.431919	-0.181168
		195.3	0.418222	-0.35521	-0.2642
		195.4	0.470212	-0.344032	-0.318652
		195.5	0.457569	-0.400164	-0.296657
		195.6	0.452707	-0.380175	-0.208107
		195.7	0.474518	-0.370435	-0.118572
		195.8	0.431028	-0.386384	0.0209059
		195.9	0.454937	-0.341741	0.0491875
		196	0.447867	-0.421859	0.132851
		196.1	0.459253	-0.392522	0.264359
		196.2	0.465522	-0.406752	0.342072
		196.3	0.488026	-0.347339	0.237285
		196.4	0.41855	-0.451143	0.314462
		196.5	0.414591	-0.374913	0.348823
		196.6	0.468555	-0.381498	0.293895
		196.7	0.47295	-0.304247	0.495431
		196.8	0.453039	-0.175474	0.308068
		196.9	0.413887	-0.376746	0.246222
		197	0.397912	-0.404278	0.246633
		197.1	0.457288	-0.242865	0.215497
		197.2	0.458623	-0.203963	0.282684
		197.3	0.433612	-0.237898	0.280611
		197.4	0.476842	-0.318755	0.246988
		197.5	0.398742	-0.336706	0.197085
		197.6	0.460609	-0.351321	0.069282
		197.7	0.425102	-0.372991	0.140756
		197.8	0.472757	-0.360219	0.274216
		197.9	0.431587	-0.374314	0.393741
		198	0.437857	-0.319385	0.310893
		198.1	0.456804	-0.315017	0.310232
		198.2	0.436544	-0.41487	0.380267
		198.3	0.468206	-0.403052	0.280086
		198.4	0.472326	-0.315001	0.224693
		198.5	0.469705	-0.330749	0.237701
		198.6	0.447557	-0.398132	0.187343
		198.7	0.442504	-0.394834	0.31057
		198.8	0.480949	-0.337117	0.411834
		198.9	0.41755	-0.371083	0.382899
		199	0.473983	-0.382929	0.394785
		199.1	0.470762	-0.407691	0.323797
		199.2	0.442424	-0.387182	0.350238
		199.3	0.496259	-0.39528	0.232033
		199.4	0.470437	-0.359871	0.247836
		199.5	0.467676	-0.341453	0.253329
		199.6	0.446017	-0.378015	0.245086
[truncated: 3 more rows]

## Sheet: Figure 6c
	Figure 6c
		The three right columns show the free energy values at each of the sigma values in the left column.
		Sigma	180 K	280 K	360 K
		-0.736	nan	nan	nan
		-0.638	nan	nan	nan
		-0.54	2.72	6.47	7.23
		-0.442	0	1.03	3.28
		-0.344	1.91	0	0.61
		-0.245	5.2	0.871	0
		-0.147	nan	2.27	0.287
		-0.0491	nan	3.16	0.453
		0.0491	nan	3.16	0.453
		0.147	nan	2.27	0.287
		0.245	5.2	0.871	0
		0.344	1.91	0	0.61
		0.442	0	1.03	3.28
		0.54	2.72	6.47	7.23
		0.638	nan	nan	nan
		0.736	nan	nan	nan
